# Supplementary material for: Crystal structure and Hirshfeld surface analysis of (E)-3-[(2,3-di­chloro­benzyl­idene)amino]-5-phenyl­thia­zolidin-2-iminium bromide
Source: Acta Crystallogr E Crystallogr Commun. 2018 Jul 27;74(Pt 8):1168–72. doi: 10.1107/S2056989018010496 (PMC6072981; doi:10.1107/S2056989018010496)
Supplement: Supplementary file 1 [file e-74-01168-sup1.cif]

##############################################################################
#                                                                            #
# This CIF contains the data in a paper accepted for publication in          #
# Acta Crystallographica Section E. It conforms to the requirements of       #
# Notes for Authors for Acta Crystallographica Section E, and has been       #
# peer reviewed under the auspices of the IUCr Commission on Journals.       #
#                                                                            #
# Full details of the Crystallographic Information File format               #
# are given in the paper "The Crystallographic Information File (CIF):       #
# a New Standard Archive File for Crystallography" by S. R. Hall, F. H.      #
# Allen and I. D. Brown [Acta Cryst. (1991), A47, 655-685].                  #
#                                                                            #
# The current version of the core CIF dictionary is obtainable from          #
# ftp://ftp.iucr.org/pub/cif_core.dic.                                       #
#                                                                            #
# Software is freely available for graphical display of the structure(s)     #
# in this CIF. For information consult the CIF software page                 #
# http://www.iucr.org/resources/cif/software.                                #
#                                                                            #
# This file may be used for bona fide research purposes within the           #
# scientific community so long as proper attribution is given to the journal # 
# article from which it was obtained.                                        #
#                                                                            #
##############################################################################
data_global
_audit_creation_method     'SHELXL-2016/6'
_journal_date_recd_electronic     2018-07-13
_journal_date_accepted     2018-07-21
_journal_name_full     'Acta Crystallographica, Section E'
_journal_year     2018
_journal_volume     74
_journal_issue      8
_journal_page_first     1168
_journal_page_last     1172
_journal_paper_category     GO
_journal_paper_doi     10.1107/S2056989018010496
_journal_coeditor_code     SJ5561
_publ_contact_author_name     'Flavien A. A. Toze'
_publ_contact_author_address
;
Department of Chemistry,
Faculty of Sciences,
University of Douala,
PO Box 24157, Douala,
Republic of Cameroon
;
_publ_contact_author_email     'toflavien@yahoo.fr'
_publ_contact_author_fax     ?
_publ_contact_author_phone     ?
_publ_section_title
;
Crystal structure and Hirshfeld surface analysis of
(<i>E</i>)-3-[(2,3-dichlorobenzylidene)amino]-5-phenylthiazolidin-2-iminium
bromide
;
loop_
    _publ_author_name
    _publ_author_address
    'Akkurt, Mehmet'
;
Department of Physics,
Faculty of Sciences,
Erciyes University,
38039 Kayseri,
Turkey
;
    'Gulnara Sh. Duruskari'
;
Organic Chemistry Department,
Baku State University,
Z. Xalilov str. 23, Az
1148 Baku, Azerbaijan
;
    'Flavien A. A. Toze'
;
Department of Chemistry,
Faculty of Sciences,
University of Douala,
PO Box 24157, Douala,
Republic of Cameroon
;
    'Ali N. Khalilov'
;
Organic Chemistry Department,
Baku State University,
Z. Xalilov str. 23, Az
1148 Baku, Azerbaijan
;
    'Afet T. Huseynova'
;
Organic Chemistry Department,
Baku State University,
Z. Xalilov str. 23, Az
1148 Baku, Azerbaijan
;
_publ_section_synopsis
;
In the crystal, the cations and anions stacked along the <i>b-</i>axis
direction are linked by C---H...Br and N---H...Br hydrogen bonds, forming a
three-dimensional network. In addition, weak C---H...\p (ring) interactions,
which only involve the minor disorder component. Inversion-related Cl...Cl
halogen bonds and C---Cl...\p (ring) contacts also help to stabilize the
packing.
;
_chemical_name_systematic
;
(<i>E</i>)-3-[(2,3-Dichlorobenzylidene)amino]-5-phenylthiazolidin-2-iminium
bromide
;
_chemical_name_common     ?
_chemical_formula_moiety     'C16 H14 Cl2 N3 S +, Br -'
_chemical_formula_sum     'C16 H14 Br Cl2 N3 S'
_chemical_formula_iupac     'C16 H14 Cl2 N3 S +, Br -'
_chemical_formula_weight     431.17
_chemical_melting_point     ?
_shelx_space_group_comment
;
The symmetry employed for this shelxl refinement is uniquely defined
by the following loop, which should always be used as a source of
symmetry information in preference to the above space-group names.
They are only intended as comments.
;
_space_group_crystal_system     monoclinic
_space_group_name_H-M_alt     'P 21/c'
_space_group_name_Hall     '-P 2ybc'
loop_
    _space_group_symop_operation_xyz
    'x, y, z'
    '-x, y+1/2, -z+1/2'
    '-x, -y, -z'
    'x, -y-1/2, z-1/2'
_cell_length_a     11.2586(8)
_cell_length_b     6.8886(5)
_cell_length_c     23.0145(16)
_cell_angle_alpha     90
_cell_angle_beta     93.678(2)
_cell_angle_gamma     90
_cell_volume     1781.2(2)
_cell_formula_units_Z     4
_cell_measurement_reflns_used     5051
_cell_measurement_theta_min     2.45
_cell_measurement_theta_max     24.34
_cell_measurement_temperature     296(2)
_exptl_crystal_description     'block'
_exptl_crystal_colour     'colourless'
_exptl_crystal_size_max     0.280
_exptl_crystal_size_mid     0.250
_exptl_crystal_size_min     0.240
_exptl_crystal_density_diffrn     1.608
_exptl_crystal_density_meas     ?
_exptl_crystal_density_method     ?
_exptl_crystal_F_000     864
_exptl_absorpt_coefficient_mu     2.726
_exptl_absorpt_correction_type     multi-scan
_exptl_absorpt_process_details
;
(SADABS; Bruker, 2007)
;
_shelx_estimated_absorpt_T_min     0.516
_shelx_estimated_absorpt_T_max     0.561
_exptl_absorpt_correction_T_min     0.483
_exptl_absorpt_correction_T_max     0.546
_diffrn_ambient_temperature     296(2)
_diffrn_radiation_type     MoK\a
_diffrn_radiation_wavelength     0.71073
_diffrn_measurement_device_type     'Bruker APEXII CCD'
_diffrn_measurement_method     '\f and \w scans'
_diffrn_detector_area_resol_mean     ?
_diffrn_reflns_number     20932
_diffrn_reflns_av_R_equivalents     0.0850
_diffrn_reflns_theta_min     2.453
_diffrn_reflns_theta_max     26.394
_diffrn_reflns_theta_full     25.242
_diffrn_measured_fraction_theta_max     0.999
_diffrn_measured_fraction_theta_full     0.999
_diffrn_reflns_limit_h_min     -14
_diffrn_reflns_limit_h_max     14
_diffrn_reflns_limit_k_min     -8
_diffrn_reflns_limit_k_max     8
_diffrn_reflns_limit_l_min     -28
_diffrn_reflns_limit_l_max     28
_refine_special_details     ?
_reflns_number_total     3651
_reflns_number_gt     2325
_reflns_threshold_expression     'I > 2\s(I)'
_refine_ls_structure_factor_coef     Fsqd
_refine_ls_matrix_type     full
_refine_ls_R_factor_all     0.1007
_refine_ls_R_factor_gt     0.0507
_refine_ls_wR_factor_gt     0.1022
_refine_ls_wR_factor_ref     0.1231
_refine_ls_goodness_of_fit_ref     1.041
_refine_ls_restrained_S_all     1.061
_refine_ls_number_reflns     3651
_refine_ls_number_parameters     182
_refine_ls_number_restraints     12
_refine_ls_hydrogen_treatment     constr
_refine_ls_weighting_scheme     calc
_refine_ls_weighting_details
              'w=1/[\s^2^(Fo^2^)+(0.0342P)^2^+3.7192P] where P=(Fo^2^+2Fc^2^)/3'
_atom_sites_solution_hydrogens     mixed
_atom_sites_solution_primary     direct
_atom_sites_solution_secondary     difmap
_refine_ls_shift/su_max     0.001
_refine_ls_shift/su_mean     0.000
_refine_diff_density_max     0.467
_refine_diff_density_min     -0.610
_refine_ls_extinction_method     none
_refine_ls_extinction_coef     .
loop_
    _atom_type_symbol
    _atom_type_description
    _atom_type_scat_dispersion_real
    _atom_type_scat_dispersion_imag
    _atom_type_scat_source
    'C' 'C' 0.0033 0.0016
                         'International Tables Vol C Tables 4.2.6.8 and 6.1.1.4'
    'H' 'H' 0.0000 0.0000
                         'International Tables Vol C Tables 4.2.6.8 and 6.1.1.4'
    'Br' 'Br' -0.2901 2.4595
                         'International Tables Vol C Tables 4.2.6.8 and 6.1.1.4'
    'Cl' 'Cl' 0.1484 0.1585
                         'International Tables Vol C Tables 4.2.6.8 and 6.1.1.4'
    'N' 'N' 0.0061 0.0033
                         'International Tables Vol C Tables 4.2.6.8 and 6.1.1.4'
    'S' 'S' 0.1246 0.1234
                         'International Tables Vol C Tables 4.2.6.8 and 6.1.1.4'
_computing_data_collection
;
APEX2 (Bruker, 2007)
;
_computing_cell_refinement
;
SAINT (Bruker, 2007)
;
_computing_data_reduction
;
SAINT (Bruker, 2007)
;
_computing_structure_solution
;
SHELXS97 (Sheldrick, 2008)
;
_computing_structure_refinement
;
SHELXL2014 (Sheldrick, 2015)
;
_computing_molecular_graphics
;
ORTEP-3 for Windows (Farrugia, 2012) and Mercury (Macrae <i>et al.</i>,
2008)
;
_computing_publication_material
;
PLATON (Spek, 2003)
;
loop_
    _atom_site_type_symbol
    _atom_site_label
    _atom_site_fract_x
    _atom_site_fract_y
    _atom_site_fract_z
    _atom_site_U_iso_or_equiv
    _atom_site_adp_type
    _atom_site_calc_flag
    _atom_site_occupancy
    _atom_site_disorder_assembly
    _atom_site_disorder_group
    Br Br1 0.33815(4) 0.95208(8) 0.56902(2) 0.05678(19) Uani d 1 . .
    Cl Cl1 1.02426(13) 0.1283(2) 0.44079(7) 0.0687(4) Uani d 1 . .
    Cl Cl2 1.12966(15) 0.2307(2) 0.32291(7) 0.0869(5) Uani d 1 . .
    S S1 0.52713(12) 0.4896(2) 0.61266(6) 0.0624(4) Uani d 1 . .
    N N1 0.7591(3) 0.5219(5) 0.49730(15) 0.0408(9) Uani d 1 . .
    N N2 0.6952(3) 0.4605(6) 0.54294(15) 0.0433(9) Uani d 1 . .
    N N3 0.5794(4) 0.7393(6) 0.53057(18) 0.0579(12) Uani d 1 . .
    H H3A 0.624225 0.782615 0.502288 0.069 Uiso d 1 . .
    H H3B 0.510005 0.793065 0.539518 0.069 Uiso d 1 . .
    C C1 0.7176(4) 0.2900(7) 0.5795(2) 0.0465(11) Uani d 1 . .
    H H1A 0.787141 0.310790 0.605841 0.056 Uiso calc 1 . .
    H H1B 0.731818 0.177512 0.555530 0.056 Uiso calc 1 . .
    C C2 0.6072(4) 0.2576(7) 0.6139(2) 0.0456(11) Uani d 1 . .
    H H2A 0.556596 0.159930 0.593684 0.055 Uiso calc 1 . .
    C C3 0.6050(4) 0.5758(7) 0.5566(2) 0.0436(11) Uani d 1 . .
    C C4 0.8437(4) 0.4154(6) 0.48214(18) 0.0380(10) Uani d 1 . .
    H H4A 0.865728 0.304542 0.503231 0.046 Uiso calc 1 . .
    C C5 0.9060(4) 0.4708(6) 0.43080(18) 0.0368(10) Uani d 1 . .
    C C6 0.9857(4) 0.3433(6) 0.40648(19) 0.0414(10) Uani d 1 . .
    C C7 1.0339(4) 0.3904(8) 0.3543(2) 0.0514(13) Uani d 1 . .
    C C8 1.0074(4) 0.5637(9) 0.3272(2) 0.0608(14) Uani d 1 . .
    H H8A 1.039350 0.593679 0.292068 0.073 Uiso calc 1 . .
    C C9 0.9330(5) 0.6929(8) 0.3525(2) 0.0586(14) Uani d 1 . .
    H H9A 0.916921 0.812359 0.334891 0.070 Uiso calc 1 . .
    C C10 0.8825(4) 0.6470(7) 0.4033(2) 0.0487(12) Uani d 1 . .
    H H10A 0.831686 0.735272 0.419627 0.058 Uiso calc 1 . .
    C C11 0.6345(4) 0.1918(6) 0.67564(14) 0.0609(8) Uani d 1 . .
    C C12 0.6080(6) 0.0096(6) 0.6973(3) 0.0609(8) Uani d 0.541(9) A 1
    H H12A 0.571907 -0.083422 0.672760 0.073 Uiso calc 0.541(9) A 1
    C C13 0.6355(8) -0.0337(10) 0.7556(3) 0.0609(8) Uani d 0.541(9) A 1
    H H13A 0.617773 -0.155583 0.770084 0.073 Uiso calc 0.541(9) A 1
    C C14 0.6895(7) 0.1053(15) 0.79226(18) 0.0609(8) Uani d 0.541(9) A 1
    H H14A 0.707872 0.076397 0.831271 0.073 Uiso calc 0.541(9) A 1
    C C15 0.7160(6) 0.2875(13) 0.7706(2) 0.0609(8) Uani d 0.541(9) A 1
    H H15A 0.752105 0.380540 0.795135 0.073 Uiso calc 0.541(9) A 1
    C C16 0.6885(6) 0.3308(7) 0.7123(2) 0.0609(8) Uani d 0.541(9) A 1
    H H16A 0.706240 0.452706 0.697811 0.073 Uiso calc 0.541(9) A 1
    C C12' 0.5874(10) 0.0071(10) 0.6850(4) 0.0609(8) Uani d 0.459(9) A 2
    H H12B 0.540937 -0.050445 0.654817 0.073 Uiso calc 0.459(9) A 2
    C C13' 0.6064(10) -0.0955(17) 0.7373(4) 0.0609(8) Uani d 0.459(9) A 2
    H H13B 0.575083 -0.219058 0.741912 0.073 Uiso calc 0.459(9) A 2
    C C14' 0.6746(10) -0.0036(19) 0.7822(5) 0.0609(8) Uani d 0.459(9) A 2
    H H14B 0.690965 -0.069494 0.817074 0.073 Uiso calc 0.459(9) A 2
    C C15' 0.7188(10) 0.1846(18) 0.7762(4) 0.0609(8) Uani d 0.459(9) A 2
    H H15B 0.758883 0.247056 0.807429 0.073 Uiso calc 0.459(9) A 2
    C C16' 0.7016(9) 0.2771(16) 0.7221(3) 0.0609(8) Uani d 0.459(9) A 2
    H H16B 0.735675 0.398420 0.716985 0.073 Uiso calc 0.459(9) A 2
loop_
    _atom_site_aniso_label
    _atom_site_aniso_U_11
    _atom_site_aniso_U_22
    _atom_site_aniso_U_33
    _atom_site_aniso_U_12
    _atom_site_aniso_U_13
    _atom_site_aniso_U_23
    Br1 0.0494(3) 0.0517(3) 0.0702(4) 0.0042(3) 0.0114(2) 0.0059(3)
    Cl1 0.0778(9) 0.0476(8) 0.0840(10) 0.0186(7) 0.0307(8) 0.0078(7)
    Cl2 0.0899(11) 0.0856(11) 0.0910(12) 0.0098(9) 0.0511(9) -0.0178(9)
    S1 0.0564(8) 0.0674(9) 0.0669(9) 0.0151(7) 0.0308(7) 0.0139(7)
    N1 0.041(2) 0.044(2) 0.039(2) -0.0015(17) 0.0120(16) -0.0025(17)
    N2 0.045(2) 0.046(2) 0.041(2) 0.0077(18) 0.0128(17) 0.0048(18)
    N3 0.052(2) 0.057(3) 0.067(3) 0.019(2) 0.025(2) 0.011(2)
    C1 0.049(3) 0.049(3) 0.042(3) 0.007(2) 0.009(2) 0.004(2)
    C2 0.043(3) 0.051(3) 0.044(3) -0.001(2) 0.008(2) 0.003(2)
    C3 0.042(2) 0.045(3) 0.044(3) 0.002(2) 0.009(2) 0.001(2)
    C4 0.038(2) 0.039(3) 0.037(2) -0.0026(19) 0.0010(19) -0.0036(19)
    C5 0.033(2) 0.040(2) 0.037(2) -0.0042(19) 0.0035(18) -0.005(2)
    C6 0.039(2) 0.039(3) 0.046(3) -0.004(2) 0.002(2) -0.002(2)
    C7 0.048(3) 0.059(3) 0.049(3) -0.004(2) 0.015(2) -0.012(3)
    C8 0.051(3) 0.084(4) 0.048(3) -0.004(3) 0.012(2) 0.004(3)
    C9 0.055(3) 0.061(3) 0.060(3) 0.005(3) 0.007(3) 0.015(3)
    C10 0.047(3) 0.050(3) 0.049(3) 0.006(2) 0.008(2) 0.000(2)
    C11 0.0495(16) 0.090(2) 0.0436(16) 0.0106(16) 0.0043(12) 0.0150(15)
    C12 0.0495(16) 0.090(2) 0.0436(16) 0.0106(16) 0.0043(12) 0.0150(15)
    C13 0.0495(16) 0.090(2) 0.0436(16) 0.0106(16) 0.0043(12) 0.0150(15)
    C14 0.0495(16) 0.090(2) 0.0436(16) 0.0106(16) 0.0043(12) 0.0150(15)
    C15 0.0495(16) 0.090(2) 0.0436(16) 0.0106(16) 0.0043(12) 0.0150(15)
    C16 0.0495(16) 0.090(2) 0.0436(16) 0.0106(16) 0.0043(12) 0.0150(15)
    C12' 0.0495(16) 0.090(2) 0.0436(16) 0.0106(16) 0.0043(12) 0.0150(15)
    C13' 0.0495(16) 0.090(2) 0.0436(16) 0.0106(16) 0.0043(12) 0.0150(15)
    C14' 0.0495(16) 0.090(2) 0.0436(16) 0.0106(16) 0.0043(12) 0.0150(15)
    C15' 0.0495(16) 0.090(2) 0.0436(16) 0.0106(16) 0.0043(12) 0.0150(15)
    C16' 0.0495(16) 0.090(2) 0.0436(16) 0.0106(16) 0.0043(12) 0.0150(15)
_geom_special_details
;
 All esds (except the esd in the dihedral angle between two l.s. planes)
 are estimated using the full covariance matrix.  The cell esds are taken
 into account individually in the estimation of esds in distances, angles
 and torsion angles; correlations between esds in cell parameters are only
 used when they are defined by crystal symmetry.  An approximate (isotropic)
 treatment of cell esds is used for estimating esds involving l.s. planes.
;
loop_
    _geom_bond_atom_site_label_1
    _geom_bond_atom_site_label_2
    _geom_bond_site_symmetry_2
    _geom_bond_distance
    _geom_bond_publ_flag
    Cl1 C6 . 1.720(5) ?
    Cl2 C7 . 1.730(5) ?
    S1 C3 . 1.712(5) ?
    S1 C2 . 1.834(5) ?
    N1 C4 . 1.269(5) ?
    N1 N2 . 1.377(5) ?
    N2 C3 . 1.342(5) ?
    N2 C1 . 1.457(6) ?
    N3 C3 . 1.299(6) ?
    N3 H3A . 0.9000 ?
    N3 H3B . 0.9001 ?
    C1 C2 . 1.533(6) ?
    C1 H1A . 0.9700 ?
    C1 H1B . 0.9700 ?
    C2 C11 . 1.503(6) ?
    C2 H2A . 0.9800 ?
    C4 C5 . 1.463(6) ?
    C4 H4A . 0.9300 ?
    C5 C10 . 1.386(6) ?
    C5 C6 . 1.398(6) ?
    C6 C7 . 1.388(6) ?
    C7 C8 . 1.370(7) ?
    C8 C9 . 1.376(7) ?
    C8 H8A . 0.9300 ?
    C9 C10 . 1.371(7) ?
    C9 H9A . 0.9300 ?
    C10 H10A . 0.9300 ?
    C11 C12 . 1.3900 ?
    C11 C16 . 1.3900 ?
    C11 C16' . 1.399(2) ?
    C11 C12' . 1.400(2) ?
    C12 C13 . 1.3900 ?
    C12 H12A . 0.9300 ?
    C13 C14 . 1.3900 ?
    C13 H13A . 0.9300 ?
    C14 C15 . 1.3900 ?
    C14 H14A . 0.9300 ?
    C15 C16 . 1.3900 ?
    C15 H15A . 0.9300 ?
    C16 H16A . 0.9300 ?
    C12' C13' . 1.400(2) ?
    C12' H12B . 0.9300 ?
    C13' C14' . 1.400(2) ?
    C13' H13B . 0.9300 ?
    C14' C15' . 1.399(2) ?
    C14' H14B . 0.9300 ?
    C15' C16' . 1.400(2) ?
    C15' H15B . 0.9300 ?
    C16' H16B . 0.9300 ?
loop_
    _geom_angle_atom_site_label_1
    _geom_angle_atom_site_label_2
    _geom_angle_atom_site_label_3
    _geom_angle_site_symmetry_1
    _geom_angle_site_symmetry_3
    _geom_angle
    _geom_angle_publ_flag
    C3 S1 C2 . . 92.3(2) ?
    C4 N1 N2 . . 118.1(4) ?
    C3 N2 N1 . . 115.9(4) ?
    C3 N2 C1 . . 116.6(4) ?
    N1 N2 C1 . . 127.4(3) ?
    C3 N3 H3A . . 120.2 ?
    C3 N3 H3B . . 114.9 ?
    H3A N3 H3B . . 124.4 ?
    N2 C1 C2 . . 107.4(4) ?
    N2 C1 H1A . . 110.2 ?
    C2 C1 H1A . . 110.2 ?
    N2 C1 H1B . . 110.2 ?
    C2 C1 H1B . . 110.2 ?
    H1A C1 H1B . . 108.5 ?
    C11 C2 C1 . . 114.2(4) ?
    C11 C2 S1 . . 110.4(3) ?
    C1 C2 S1 . . 106.2(3) ?
    C11 C2 H2A . . 108.7 ?
    C1 C2 H2A . . 108.7 ?
    S1 C2 H2A . . 108.7 ?
    N3 C3 N2 . . 123.6(4) ?
    N3 C3 S1 . . 122.6(3) ?
    N2 C3 S1 . . 113.8(3) ?
    N1 C4 C5 . . 118.6(4) ?
    N1 C4 H4A . . 120.7 ?
    C5 C4 H4A . . 120.7 ?
    C10 C5 C6 . . 118.5(4) ?
    C10 C5 C4 . . 120.6(4) ?
    C6 C5 C4 . . 120.8(4) ?
    C7 C6 C5 . . 119.7(4) ?
    C7 C6 Cl1 . . 119.8(4) ?
    C5 C6 Cl1 . . 120.4(3) ?
    C8 C7 C6 . . 120.7(4) ?
    C8 C7 Cl2 . . 119.2(4) ?
    C6 C7 Cl2 . . 120.1(4) ?
    C7 C8 C9 . . 119.5(5) ?
    C7 C8 H8A . . 120.2 ?
    C9 C8 H8A . . 120.2 ?
    C10 C9 C8 . . 120.6(5) ?
    C10 C9 H9A . . 119.7 ?
    C8 C9 H9A . . 119.7 ?
    C9 C10 C5 . . 120.9(5) ?
    C9 C10 H10A . . 119.5 ?
    C5 C10 H10A . . 119.5 ?
    C12 C11 C16 . . 120.0 ?
    C16' C11 C12' . . 117.1(6) ?
    C12 C11 C2 . . 125.1(4) ?
    C16 C11 C2 . . 114.9(4) ?
    C16' C11 C2 . . 131.6(6) ?
    C12' C11 C2 . . 111.2(5) ?
    C13 C12 C11 . . 120.0 ?
    C13 C12 H12A . . 120.0 ?
    C11 C12 H12A . . 120.0 ?
    C12 C13 C14 . . 120.0 ?
    C12 C13 H13A . . 120.0 ?
    C14 C13 H13A . . 120.0 ?
    C13 C14 C15 . . 120.0 ?
    C13 C14 H14A . . 120.0 ?
    C15 C14 H14A . . 120.0 ?
    C16 C15 C14 . . 120.0 ?
    C16 C15 H15A . . 120.0 ?
    C14 C15 H15A . . 120.0 ?
    C15 C16 C11 . . 120.0 ?
    C15 C16 H16A . . 120.0 ?
    C11 C16 H16A . . 120.0 ?
    C11 C12' C13' . . 123.5(9) ?
    C11 C12' H12B . . 118.3 ?
    C13' C12' H12B . . 118.3 ?
    C14' C13' C12' . . 117.0(10) ?
    C14' C13' H13B . . 121.5 ?
    C12' C13' H13B . . 121.5 ?
    C15' C14' C13' . . 121.8(10) ?
    C15' C14' H14B . . 119.1 ?
    C13' C14' H14B . . 119.1 ?
    C14' C15' C16' . . 118.7(10) ?
    C14' C15' H15B . . 120.6 ?
    C16' C15' H15B . . 120.6 ?
    C11 C16' C15' . . 121.7(8) ?
    C11 C16' H16B . . 119.2 ?
    C15' C16' H16B . . 119.2 ?
loop_
    _geom_torsion_atom_site_label_1
    _geom_torsion_atom_site_label_2
    _geom_torsion_atom_site_label_3
    _geom_torsion_atom_site_label_4
    _geom_torsion_site_symmetry_1
    _geom_torsion_site_symmetry_2
    _geom_torsion_site_symmetry_3
    _geom_torsion_site_symmetry_4
    _geom_torsion
    _geom_torsion_publ_flag
    C4 N1 N2 C3 . . . . -178.7(4) ?
    C4 N1 N2 C1 . . . . 4.3(6) ?
    C3 N2 C1 C2 . . . . 16.1(6) ?
    N1 N2 C1 C2 . . . . -166.9(4) ?
    N2 C1 C2 C11 . . . . -141.6(4) ?
    N2 C1 C2 S1 . . . . -19.8(4) ?
    C3 S1 C2 C11 . . . . 140.2(3) ?
    C3 S1 C2 C1 . . . . 15.9(4) ?
    N1 N2 C3 N3 . . . . -2.2(7) ?
    C1 N2 C3 N3 . . . . 175.2(5) ?
    N1 N2 C3 S1 . . . . 178.8(3) ?
    C1 N2 C3 S1 . . . . -3.8(5) ?
    C2 S1 C3 N3 . . . . 173.2(4) ?
    C2 S1 C3 N2 . . . . -7.8(4) ?
    N2 N1 C4 C5 . . . . 175.1(4) ?
    N1 C4 C5 C10 . . . . 7.4(6) ?
    N1 C4 C5 C6 . . . . -169.2(4) ?
    C10 C5 C6 C7 . . . . -3.5(6) ?
    C4 C5 C6 C7 . . . . 173.1(4) ?
    C10 C5 C6 Cl1 . . . . 176.6(3) ?
    C4 C5 C6 Cl1 . . . . -6.8(6) ?
    C5 C6 C7 C8 . . . . 2.2(7) ?
    Cl1 C6 C7 C8 . . . . -177.9(4) ?
    C5 C6 C7 Cl2 . . . . -178.4(3) ?
    Cl1 C6 C7 Cl2 . . . . 1.6(6) ?
    C6 C7 C8 C9 . . . . 0.6(8) ?
    Cl2 C7 C8 C9 . . . . -178.8(4) ?
    C7 C8 C9 C10 . . . . -2.1(8) ?
    C8 C9 C10 C5 . . . . 0.7(8) ?
    C6 C5 C10 C9 . . . . 2.1(7) ?
    C4 C5 C10 C9 . . . . -174.5(4) ?
    C1 C2 C11 C12 . . . . -112.2(5) ?
    S1 C2 C11 C12 . . . . 128.3(4) ?
    C1 C2 C11 C16 . . . . 69.0(5) ?
    S1 C2 C11 C16 . . . . -50.4(4) ?
    C1 C2 C11 C16' . . . . 58.9(10) ?
    S1 C2 C11 C16' . . . . -60.6(9) ?
    C1 C2 C11 C12' . . . . -117.4(7) ?
    S1 C2 C11 C12' . . . . 123.1(7) ?
    C16 C11 C12 C13 . . . . 0.0 ?
    C2 C11 C12 C13 . . . . -178.7(5) ?
    C11 C12 C13 C14 . . . . 0.0 ?
    C12 C13 C14 C15 . . . . 0.0 ?
    C13 C14 C15 C16 . . . . 0.0 ?
    C14 C15 C16 C11 . . . . 0.0 ?
    C12 C11 C16 C15 . . . . 0.0 ?
    C2 C11 C16 C15 . . . . 178.9(4) ?
    C16' C11 C12' C13' . . . . -1.5(15) ?
    C2 C11 C12' C13' . . . . 175.4(9) ?
    C11 C12' C13' C14' . . . . 1.2(16) ?
    C12' C13' C14' C15' . . . . 2.0(16) ?
    C13' C14' C15' C16' . . . . -4.9(16) ?
    C12' C11 C16' C15' . . . . -1.5(15) ?
    C2 C11 C16' C15' . . . . -177.6(7) ?
    C14' C15' C16' C11 . . . . 4.6(16) ?
loop_
    _geom_hbond_atom_site_label_D
    _geom_hbond_atom_site_label_H
    _geom_hbond_atom_site_label_A
    _geom_hbond_site_symmetry_A
    _geom_hbond_distance_DH
    _geom_hbond_distance_HA
    _geom_hbond_distance_DA
    _geom_hbond_angle_DHA
    N3 H3A Br1 3_676 0.90 2.51 3.303(4) 147.2
    N3 H3B Br1 . 0.90 2.36 3.258(4) 174.8
    C13' H13B Cg3 2_646 0.93 2.91 3.596(12) 132
    C13' H13B Cg4 2_646 0.93 2.99 3.746(12) 139
    C2 H2A Br1 1_545 0.98 2.87 3.778(5) 154
    C10 H10A Br1 3_676 0.93 2.90 3.796(5) 161
    C7 Cl2 Cg3 3_756 1.730(5) 3.799(3) 5.525(6) 174.83(18)
    C7 Cl2 Cg4 3_756 1.730(5) 3.574(4) 5.299(6) 174.52(18)
_shelx_hkl_file
;
   2   0   0  419.16   23.40
   2   0   0  449.66   23.80
  -2   0   0  409.56   23.20
  -2   0   0  415.16   24.20
  -3   0   0 9184.08  485.35
  -3   0   0 9786.32  485.85
   3   0   0 8709.83  485.35
   3   0   0 9653.53  485.75
  -4   0   0  943.01   48.80
  -4   0   0  877.41   49.99
   4   0   0  950.50   49.70
   4   0   0  837.32   48.80
   5   0   0  371.66   23.70
   5   0   0  414.86   25.40
  -5   0   0  398.06   23.60
  -5   0   0  350.36   26.30
  -6   0   0 2107.09  108.99
   6   0   0 2071.39  108.29
   6   0   0 1914.31  107.59
  -6   0   0 1996.90  107.29
  -7   0   0    8.10    9.30
   7   0   0   24.90    8.40
   7   0   0   23.60    7.50
  -7   0   0   27.20    8.20
   8   0   0   93.49   11.90
   8   0   0   66.09   11.10
  -8   0   0  114.89   14.90
   9   0   0  396.86   29.50
  -9   0   0  400.96   28.00
   9   0   0  430.46   31.30
   9   0   0  397.26   26.20
  10   0   0   16.00   10.50
 -10   0   0   28.60   12.30
  10   0   0   38.30   13.70
  11   0   0   10.80   13.10
  11   0   0   33.30   16.10
 -11   0   0   16.70   13.40
 -12   0   0   19.20   16.40
  12   0   0   14.30   19.10
  12   0   0   73.79   19.30
 -13   0   0   -2.40   23.80
  13   0   0   35.90   23.20
  14   0   0   -8.60   23.60
   0  -1   0    2.30    2.20
   0   1   0   -0.50    2.40
   0   1   0    3.20    2.80
   1  -1   0  581.54   30.70
  -1  -1   0  569.64   30.10
  -1  -1   0  523.15   30.50
   1   1   0  586.74   30.70
  -1   1   0  595.24   30.80
   2  -1   0 5154.98  277.17
   2  -1   0 5440.36  277.27
  -2  -1   0 5244.17  277.27
  -2  -1   0 5494.35  277.17
  -2   1   0 5280.07  277.17
  -2   1   0 5518.75  277.17
   2   1   0 5172.78  277.27
  -2   1   0 5484.45  277.37
   2   1   0 5131.09  277.37
   3  -1   0 3212.48  170.88
  -3  -1   0 3396.26  170.58
  -3  -1   0 3083.89  170.98
   3  -1   0 3006.10  170.58
   3  -1   0 3412.96  170.48
  -3   1   0 3608.64  170.68
  -3   1   0 3189.28  170.98
   3   1   0 3311.07  170.98
   3   1   0 3163.68  170.58
  -4  -1   0  591.54   30.80
  -4  -1   0  524.45   32.50
   4  -1   0  560.74   30.40
   4  -1   0  553.44   31.80
   4  -1   0  524.55   31.10
  -4   1   0  553.64   32.60
   4   1   0  504.15   30.90
   4   1   0  543.45   32.00
  -4   1   0  569.64   30.70
   5  -1   0  304.67   20.30
   5  -1   0  254.57   18.20
  -5  -1   0  265.27   17.90
   5  -1   0  259.77   16.60
  -5  -1   0  213.38   21.40
  -5   1   0  257.17   17.40
   5   1   0  271.07   20.30
  -5   1   0  240.08   21.50
   5   1   0  236.18   17.90
   6  -1   0    8.50    6.30
  -6  -1   0   -1.20    8.30
   6  -1   0   16.40    7.90
  -6  -1   0   20.90    7.20
   6  -1   0   13.60    6.80
  -6   1   0   15.60    6.40
  -6   1   0    5.00    8.30
   6   1   0   24.60    7.40
   6   1   0    4.70    7.40
  -7  -1   0  131.19   15.10
   7  -1   0  131.49   12.90
   7  -1   0  109.99   17.70
   7  -1   0  106.99   12.60
  -7   1   0  123.29   13.80
  -7   1   0   84.09   12.30
   7   1   0  122.19   15.70
   7   1   0  125.09   17.30
  -8  -1   0   88.09   12.00
   8  -1   0   74.29   11.10
   8  -1   0  105.79   13.20
   8  -1   0   87.19   12.70
  -8   1   0   73.19   12.60
   8   1   0   72.89   10.90
  -8   1   0   90.79   10.80
   8   1   0   81.69   12.50
   9  -1   0   32.20    8.40
  -9  -1   0   47.90   11.60
   9  -1   0   44.40   12.10
   9  -1   0   43.60   10.30
  -9   1   0   40.40   10.60
   9   1   0   24.60   10.80
   9   1   0   30.40   11.50
 -10  -1   0   53.89   13.40
  10  -1   0   62.29   15.00
  10  -1   0   66.19   13.40
  10   1   0   72.79   14.70
 -10   1   0   56.49   12.30
  10   1   0   44.00   13.20
 -11  -1   0  -11.00   14.00
  11  -1   0    6.60   15.80
  11  -1   0  -10.50   13.60
  11   1   0  -10.30   13.00
  11   1   0   17.10   16.60
 -11   1   0    1.00   13.10
 -12  -1   0  -28.60   16.80
  12  -1   0   21.00   16.80
  12  -1   0  -20.80   18.60
  12   1   0   14.50   16.90
  12   1   0   21.60   17.20
  12   1   0  -33.20   18.80
  13  -1   0    8.20   21.30
 -13  -1   0  -18.20   25.30
  13   1   0   34.70   17.90
 -13   1   0    1.20   23.30
  13   1   0    4.10   22.60
   0  -2   0 1974.90   98.89
   0  -2   0 1888.41   98.49
   0   2   0 1780.62   99.09
   0   2   0 1876.41   98.89
  -1  -2   0 2581.04  138.99
   1  -2   0 2792.72  139.29
  -1  -2   0 2751.32  138.49
  -1   2   0 2515.85  139.19
   1   2   0 2630.24  139.09
  -2  -2   0   12.10    4.70
   2  -2   0   13.40    4.90
  -2  -2   0   10.40    3.10
   2   2   0    9.60    5.40
   2   2   0   15.00    3.50
  -2   2   0   11.10    5.60
   3  -2   0 1359.06   67.99
  -3  -2   0 1267.67   67.49
   3  -2   0 1202.98   67.69
   3   2   0 1329.77   67.99
  -3   2   0 1243.88   67.89
   3   2   0 1215.68   68.09
   4  -2   0   78.79   10.40
   4  -2   0   76.79    9.80
  -4  -2   0   65.09    7.40
  -4   2   0   60.39    8.60
   4   2   0   65.69    8.30
  -4   2   0   74.69   10.30
   5  -2   0  157.08   16.00
   5  -2   0  143.79   13.90
   5  -2   0  135.09   12.50
  -5  -2   0  135.49   13.30
   5   2   0  174.38   16.90
  -5   2   0  136.79   13.60
  -5   2   0  139.79   13.30
  -5   2   0  109.19   12.10
   5   2   0  146.89   15.50
   6  -2   0 1206.68   68.09
  -6  -2   0 1185.78   67.59
   6  -2   0 1256.27   67.39
   6  -2   0 1306.77   68.79
   6   2   0 1268.57   68.99
  -6   2   0 1333.17   67.69
  -6   2   0 1177.48   69.49
   7  -2   0  884.31   48.80
  -7  -2   0  829.42   47.40
   7  -2   0  786.42   47.90
   7  -2   0  847.82   46.70
  -7   2   0  865.01   47.00
  -7   2   0  839.22   50.49
   7   2   0  773.82   45.70
   7   2   0  838.42   49.10
   8  -2   0   35.70   10.60
   8  -2   0   15.60    9.50
   8  -2   0   26.20    8.50
  -8  -2   0   26.50   10.10
   8   2   0   15.50   10.60
   8   2   0   27.30    8.40
   8   2   0   30.80   10.00
  -8   2   0   22.80    9.30
   9  -2   0  444.76   32.10
  -9  -2   0  351.46   29.40
   9  -2   0  390.56   31.40
   9  -2   0  410.06   27.00
   9   2   0  420.56   34.10
   9   2   0  378.76   27.00
  -9   2   0  411.06   28.70
   9   2   0  394.96   30.80
  10  -2   0   52.89   13.30
  10  -2   0   79.19   16.60
 -10  -2   0   87.69   14.00
  10  -2   0   69.99   11.80
  10   2   0   63.79   14.30
 -10   2   0   62.49   11.90
  10   2   0   47.80   15.80
  10   2   0   73.19   11.70
  11  -2   0    3.60   17.10
  11  -2   0  -18.90   13.60
 -11  -2   0  -13.60   15.20
  11  -2   0   -5.70   10.50
  11   2   0   10.60   13.50
  11   2   0   -1.20   14.00
 -11   2   0  -23.90   13.20
  11   2   0    3.60   16.70
  12  -2   0   71.49   25.10
 -12  -2   0  101.79   22.30
  12  -2   0  144.19   23.60
 -12   2   0  100.39   20.60
  12   2   0   88.29   22.20
  12   2   0  132.89   16.90
  13  -2   0   51.69   22.70
 -13  -2   0   -6.50   31.10
 -13   2   0  -36.70   27.60
  13   2   0  -19.50   18.20
   0  -3   0    4.70    5.00
   0  -3   0    3.50    4.80
   0   3   0   -1.80    6.20
  -1  -3   0 1076.19   58.59
   1  -3   0 1201.98   59.49
  -1  -3   0 1077.89   59.39
  -1   3   0 1069.99   59.89
   1   3   0 1066.39   59.79
   1   3   0 1113.59   59.59
  -2  -3   0   12.80    4.40
   2  -3   0   15.20    5.90
  -2  -3   0   15.90    5.90
   2   3   0   14.90    6.40
  -2   3   0   18.10    6.70
  -3  -3   0  108.59    9.00
  -3  -3   0  114.29   12.50
   3  -3   0   80.99   12.70
   3   3   0  110.29   13.30
  -3   3   0   90.59   13.30
   4  -3   0  228.08   17.20
  -4  -3   0  231.18   16.60
   4  -3   0  220.48   17.50
   4   3   0  227.78   18.20
  -4   3   0  228.28   18.70
  -5  -3   0 1360.16   69.49
   5  -3   0 1216.18   69.49
   5  -3   0 1317.67   69.59
   5  -3   0 1298.87   69.79
  -5   3   0 1276.97   69.99
   5   3   0 1136.69   70.29
   5   3   0 1355.76   70.19
  -6  -3   0  285.07   21.30
   6  -3   0  291.67   22.30
   6  -3   0  298.37   22.40
   6  -3   0  299.27   21.10
  -6   3   0  304.37   21.90
  -6   3   0  286.47   25.20
   6   3   0  277.67   24.10
   6   3   0  275.87   24.20
   7  -3   0  295.27   24.10
  -7  -3   0  267.37   21.80
   7  -3   0  300.77   21.90
   7  -3   0  301.47   24.50
   7   3   0  296.37   26.30
  -7   3   0  301.67   23.20
   7   3   0  287.07   26.90
   8  -3   0  460.15   30.40
   8  -3   0  494.55   33.00
  -8  -3   0  471.85   31.10
   8  -3   0  464.45   33.30
   8   3   0  449.76   34.70
   8   3   0  451.55   36.20
   9  -3   0    2.60   13.10
   9  -3   0  -20.10   10.90
  -9  -3   0   -9.60   11.40
   9   3   0  -24.00   11.30
   9   3   0    5.70   15.90
  10  -3   0   83.69   16.80
  10  -3   0   55.19   12.50
  10  -3   0   26.30   14.20
 -10  -3   0   40.40   15.40
  10   3   0   74.69   20.40
  10   3   0   44.60   14.90
  11  -3   0  207.38   23.40
  11  -3   0  170.28   22.20
 -11  -3   0  147.39   21.30
  11   3   0  123.39   19.90
  11   3   0  205.98   30.80
  12  -3   0   -8.30   18.40
  12  -3   0  -30.90   25.20
  12  -3   0   -6.20   15.30
 -12  -3   0  -31.60   26.30
  12   3   0  -10.90   25.20
  12   3   0  -47.20   21.60
  13  -3   0  -48.40   24.90
  13  -3   0  -18.30   17.60
  13   3   0    6.80   32.30
   0  -4   0 1012.10   54.59
   0  -4   0  998.20   53.79
   0   4   0  954.50   55.09
  -1  -4   0 1734.13   90.59
   1  -4   0 1751.82   91.19
   1  -4   0 1817.22   91.79
  -1  -4   0 1719.73   91.69
   1   4   0 1681.83   91.99
   1   4   0 1636.94   92.39
  -1   4   0 1628.54   92.29
   2  -4   0  330.87   22.10
  -2  -4   0  323.17   20.10
  -2  -4   0  333.67   22.20
   2   4   0  324.37   23.30
  -2   4   0  314.57   23.60
   2   4   0  321.97   23.80
   3  -4   0  174.58   16.30
  -3  -4   0  140.19   12.40
  -3  -4   0  150.98   16.20
  -3   4   0  158.38   17.40
   3   4   0  153.58   17.10
   3   4   0  145.99   17.00
   4  -4   0  363.76   24.70
  -4  -4   0  380.56   25.80
   4  -4   0  383.16   25.00
  -4   4   0  345.37   26.50
   4   4   0  366.96   26.30
   5  -4   0  374.16   27.00
   5  -4   0  330.67   25.50
  -5  -4   0  370.36   24.00
   5   4   0  352.16   27.50
  -5   4   0  355.26   27.20
  -6  -4   0   20.30    9.80
   6  -4   0    9.90    9.00
   6  -4   0  -16.10    9.50
   6   4   0    2.80    9.50
  -6   4   0    2.80   10.10
   6   4   0    3.00   12.30
   7  -4   0   47.20   12.20
  -7  -4   0   80.39   12.70
   7  -4   0   54.19   12.90
   7   4   0   82.79   15.00
   7   4   0   52.39   12.80
  -7   4   0   72.39   13.50
   8  -4   0    1.10    9.80
   8  -4   0   -9.30   11.00
  -8  -4   0    4.30   11.30
   8  -4   0    8.70   12.70
   8   4   0    7.40   16.30
   8   4   0   -5.20   12.00
  -8   4   0   -3.70   12.20
   9  -4   0   11.70   15.00
   9  -4   0    1.20   13.30
  -9  -4   0   10.30   14.30
   9  -4   0   -0.30   12.50
   9   4   0   -5.70   14.50
   9   4   0   15.90   18.70
  10  -4   0   27.20   17.70
  10  -4   0    5.60   14.10
 -10  -4   0  -19.00   16.60
  10  -4   0    1.30   13.50
  10   4   0   11.00   15.40
  11  -4   0  -12.00   21.30
 -11  -4   0  -16.70   24.60
  11  -4   0    4.40   17.60
  11  -4   0   11.30   15.20
  11   4   0  -20.80   20.70
  11   4   0   -5.90   25.30
  12  -4   0  -17.50   22.40
  12  -4   0  -20.70   16.60
  12  -4   0   -3.30   27.80
  12   4   0    4.50   28.60
   0  -5   0   -4.90   12.40
   0  -5   0   -9.30    6.40
   0   5   0    3.60   10.90
  -1  -5   0  493.75   29.50
   1  -5   0  493.35   30.00
  -1   5   0  478.75   33.10
   1   5   0  477.95   32.60
  -2  -5   0  302.97   24.00
  -2  -5   0  351.36   21.70
   2  -5   0  348.57   24.50
  -2   5   0  320.97   27.20
   2   5   0  308.37   26.50
   2   5   0  332.57   26.50
   3  -5   0   12.70    8.40
   3  -5   0   31.20    9.00
  -3  -5   0   22.70    7.40
  -3  -5   0   14.20    9.50
  -3   5   0   40.90   12.20
   3   5   0   18.60   10.80
   3   5   0   23.70   11.30
  -4  -5   0  797.52   48.10
   4   5   0  773.12   49.70
  -4   5   0  828.92   49.80
   4   5   0  840.32   49.50
   5  -5   0  167.08   22.10
   5   5   0  170.78   23.00
  -5   5   0  186.08   24.10
   5   5   0  188.08   24.90
   6  -5   0   -4.90   10.80
  -6  -5   0   36.10   11.00
   6  -5   0   24.30   12.30
  -6   5   0   22.30   13.80
   6   5   0   21.00   13.50
   6   5   0   34.80   15.10
   7  -5   0  334.07   30.70
   7  -5   0  299.17   27.80
  -7  -5   0  310.77   27.60
   7   5   0  342.67   30.70
   7   5   0  341.87   35.20
  -7   5   0  344.47   30.70
   8  -5   0  175.48   19.70
   8  -5   0  128.69   17.60
  -8  -5   0  114.49   17.20
   8   5   0   94.49   16.80
  -8   5   0  178.88   27.40
   8   5   0  139.39   22.90
   9  -5   0    4.80   22.60
  -9  -5   0   -0.30   17.20
   9  -5   0    1.90   15.40
   9   5   0  -24.00   18.30
   9   5   0   16.30   28.10
  10  -5   0    6.20   16.80
  10  -5   0   31.00   16.90
 -10  -5   0   56.49   27.30
  10  -5   0   48.40   19.80
  10   5   0   59.39   22.70
  10   5   0   65.79   21.30
  10   5   0    2.10   20.50
  11  -5   0   10.80   21.30
  11  -5   0   -7.90   21.30
  11   5   0   56.09   21.00
  11   5   0  -14.00   21.90
  11   5   0   31.10   26.00
   0  -6   0    6.90    8.80
   0  -6   0  -11.60   10.80
   0   6   0   -0.30   13.50
   1  -6   0   -5.00   10.80
   1  -6   0   -0.60    9.50
  -1  -6   0  -12.00   11.20
  -1  -6   0   -3.30    8.60
  -1   6   0   -1.70   12.90
   1   6   0    2.90   13.20
   2  -6   0   40.60   10.70
   2  -6   0   37.60   10.70
  -2  -6   0   33.20   11.10
  -2  -6   0   55.49   10.30
   2   6   0   57.69   15.60
  -2   6   0   41.20   15.30
   2   6   0   69.99   14.40
  -3  -6   0   18.80    8.20
   3  -6   0   18.80   10.50
  -3  -6   0   10.70   11.40
   3  -6   0    3.80   11.50
   3   6   0   30.60   14.60
  -3   6   0   14.70   15.90
   3   6   0   14.20   14.80
   4  -6   0  130.49   20.00
   4  -6   0  116.89   14.90
  -4  -6   0   92.39   15.30
  -4   6   0  115.29   19.50
   4   6   0  122.89   19.00
   4   6   0  124.89   18.10
   5  -6   0   38.70   12.20
   5  -6   0   35.70   11.70
   5  -6   0   32.70   13.80
   5   6   0   18.10   16.50
  -5   6   0   30.70   17.70
   5   6   0   39.10   17.20
  -6  -6   0   31.60   14.80
   6  -6   0   27.40   15.40
   6  -6   0    7.30   12.60
   6   6   0   36.00   15.90
   6   6   0   40.00   18.80
  -6   6   0   44.40   15.80
   7  -6   0   15.00   15.60
  -7  -6   0   38.10   19.00
   7   6   0   34.20   21.50
  -7   6   0   50.69   16.90
   7   6   0   31.50   23.10
   8  -6   0   19.20   16.80
  -8  -6   0   25.10   24.70
   8   6   0   21.40   20.70
  -8   6   0    7.40   21.40
   8   6   0   14.60   22.10
   9  -6   0    2.00   22.00
  -9   6   0   21.10   21.90
   9   6   0   -8.90   22.10
   9   6   0   -8.00   23.80
   9   6   0  -16.20   21.00
  10  -6   0  -31.30   22.60
  10   6   0  -20.80   24.20
  10   6   0    6.90   26.50
  10   6   0  -19.50   26.60
   0  -7   0  -11.70   12.00
   0   7   0  -14.10   17.60
  -1  -7   0  127.29   14.80
  -1  -7   0  112.79   17.30
   1  -7   0  164.98   21.40
   1  -7   0  115.89   17.10
   1   7   0  160.48   24.20
  -1   7   0  163.78   23.10
   2  -7   0   42.70   14.70
  -2  -7   0   57.59   12.80
  -2  -7   0   50.69   14.60
   2  -7   0   68.39   13.80
   2   7   0   93.19   21.90
  -2   7   0  108.99   21.40
   3  -7   0  -24.50   14.60
   3  -7   0    0.10   13.10
  -3  -7   0    9.60   13.80
   3   7   0   36.40   20.70
   4  -7   0   95.99   16.80
   4  -7   0   94.39   17.60
  -4  -7   0   92.69   13.20
  -4  -7   0   64.19   18.00
   4   7   0  119.89   20.70
  -4   7   0  128.69   25.80
   4   7   0  115.19   23.90
   5  -7   0   36.70   19.70
   5  -7   0   53.69   15.90
   5  -7   0   13.40   16.20
   5   7   0   64.59   23.70
   5   7   0   38.70   24.30
  -5   7   0   63.19   22.00
   6  -7   0   15.30   17.70
   6  -7   0   -2.90   18.00
   6   7   0   -8.70   30.10
  -6   7   0   17.10   20.40
   6   7   0  -38.20   21.50
   7  -7   0   73.89   22.10
   7   7   0   53.69   24.10
  -7   7   0   83.19   21.90
   8  -7   0   21.20   21.60
   8   7   0    6.50   28.60
  -8   7   0   31.20   22.10
   8   7   0   17.20   26.60
   0  -8   0  -30.00   20.50
   0  -8   0  -17.60   16.70
   0   8   0   -8.80   23.60
   1  -8   0  -32.70   20.20
  -1  -8   0  -18.60   19.80
  -1  -8   0   33.00   15.30
   1  -8   0   10.10   18.10
   1   8   0   52.49   27.80
  -1   8   0   58.19   23.60
   2  -8   0   17.40   20.10
  -2  -8   0   41.60   21.40
   2  -8   0   46.80   20.00
  -2  -8   0   28.40   16.90
  -2   8   0   85.59   25.70
   2   8   0   94.69   28.90
  -3  -8   0    0.70   17.60
   3  -8   0   24.20   25.30
  -3   8   0   28.00   26.60
   3   8   0   33.40   30.60
  -4  -8   0   17.30   16.20
  -4   8   0   41.30   26.70
   4   8   0   28.60   28.10
   5  -8   0   32.10   21.00
   5   8   0  -18.30   30.30
  -5   8   0   49.80   26.00
   5   8   0   11.00   25.10
  14   0  -1   24.80   24.40
 -13   0   1  -16.20   21.10
  13   0  -1    6.30   31.80
  12   0  -1  -13.70   17.80
 -12   0   1  -19.10   14.60
  12   0  -1    0.00   18.60
  11   0  -1    1.90   12.70
 -11   0   1    0.80   12.50
  11   0  -1   14.40   15.20
 -10   0   1   -9.30   10.90
  10   0  -1   -0.40   12.10
  10   0  -1  -16.60    9.70
  -9   0   1   -0.60    9.50
   9   0  -1    0.00    9.20
  -9   0   1   -1.80   11.60
   9   0  -1   -5.50   10.30
   8   0  -1   -2.90    8.90
  -8   0   1   -3.00    8.50
  -8   0   1   -3.30   10.50
  -7   0   1    4.30    7.50
  -7   0   1  -11.50    8.80
   7   0  -1   -3.60    7.60
   7   0  -1    6.50    7.20
  -6   0   1    0.40    7.10
   6   0  -1   12.60    7.30
   6   0  -1    6.60    7.30
  -6   0   1    0.70    8.30
  -5   0   1   -3.20    6.90
  -5   0   1    7.10    5.60
   5   0  -1    0.10    6.40
   5   0  -1    4.80    6.30
  -4   0   1    9.40    4.90
   4   0  -1    6.30    5.00
  -4   0   1   -0.70    5.80
   4   0  -1    3.10    5.30
  -3   0   1    3.50    4.70
  -3   0   1   10.40    4.20
   3   0  -1    5.30    4.60
   3   0  -1   10.60    4.60
  -2   0   1    6.20    3.70
   2   0  -1    2.20    3.50
   2   0  -1    6.10    3.40
  -2   0   1    7.70    3.20
  -2   0  -1    8.70    3.90
   2   0   1   -0.80    3.60
   2   0   1    2.30    4.10
   3   0   1    6.20    4.70
   3   0   1   14.80    5.00
  -3   0  -1   20.20    4.80
  -4   0  -1   -2.00    5.40
  -4   0  -1    3.40    5.10
   4   0   1   -0.80    5.60
   4   0   1   -1.90    5.40
  -5   0  -1    7.80    6.20
   5   0   1    9.00    6.30
   5   0   1   11.80    6.70
  -6   0  -1    0.00    6.90
   6   0   1   12.90    6.90
   6   0   1    1.40    7.50
   7   0   1   12.60    7.20
  -7   0  -1    2.20    7.50
   7   0   1   -7.00    8.20
   8   0   1    2.50   10.00
   8   0   1  -15.10    8.40
  -8   0  -1    4.40    8.80
   9   0   1    1.60    8.80
  -9   0  -1    2.30   10.20
   9   0   1    6.80   11.30
   9   0   1    4.00    9.50
  10   0   1    7.10   13.40
  10   0   1  -19.60   10.40
 -10   0  -1   -2.50   11.40
 -11   0  -1  -28.40   12.90
  11   0   1    2.30   16.10
  12   0   1  -23.80   18.70
  12   0   1    5.70   18.10
 -12   0  -1  -11.90   16.20
  13   0   1   17.30   20.80
 -13   0  -1  -34.50   24.60
  14   0   1   12.90   24.00
  13  -1  -1   66.69   21.80
 -13  -1   1   40.30   25.20
  13   1  -1   36.30   21.90
  13   1  -1   98.59   18.70
 -13   1   1   35.70   23.60
  12  -1  -1   58.29   19.50
 -12  -1   1   25.50   17.50
  12  -1  -1   27.40   18.50
 -12   1   1   36.70   16.50
  12   1  -1   45.50   20.10
  12   1  -1   16.00   19.30
 -11  -1   1  -14.50   13.70
  11  -1  -1   19.40   13.50
  11  -1  -1   23.60   17.00
 -11   1   1    0.80   12.90
  11   1  -1   -0.90   13.70
  11   1  -1   40.60   17.20
 -10  -1   1  148.49   16.50
  10  -1  -1  188.18   24.10
  10  -1  -1  158.88   24.70
 -10   1   1  182.18   20.60
  10   1  -1  162.28   23.30
  10   1  -1  104.59   15.50
   9  -1  -1  687.03   43.20
   9  -1  -1  698.93   44.40
  -9  -1   1  705.73   41.80
   9   1  -1  694.53   43.00
  -9   1   1  676.43   47.80
  -9   1   1  679.93   41.40
   9   1  -1  719.23   44.50
  -8  -1   1  458.85   35.90
   8  -1  -1  512.85   32.60
  -8  -1   1  501.35   31.30
   8  -1  -1  480.65   31.70
   8  -1  -1  474.05   28.90
  -8   1   1  474.65   35.90
   8   1  -1  487.35   33.20
   8   1  -1  457.05   31.40
  -8   1   1  498.15   30.60
   7  -1  -1    4.70    7.90
  -7  -1   1   23.20    8.50
   7  -1  -1   14.70    9.00
   7  -1  -1   17.70    6.20
  -7  -1   1    5.30    9.20
  -7   1   1   15.90    7.60
   7   1  -1   12.70    8.70
  -7   1   1    1.80    9.40
   7   1  -1    7.30    8.20
   6  -1  -1  660.23   39.30
  -6  -1   1  628.84   41.60
   6  -1  -1  741.43   40.40
   6  -1  -1  698.93   37.90
  -6  -1   1  746.13   39.20
  -6   1   1  681.03   38.80
   6   1  -1  705.73   40.90
   6   1  -1  644.04   39.10
  -6   1   1  664.43   41.60
  -5  -1   1   81.49   10.90
   5  -1  -1   71.09    8.40
  -5  -1   1   52.39    9.20
   5  -1  -1   78.49    9.20
   5  -1  -1   93.59   14.20
  -5   1   1   63.69    9.20
   5   1  -1   97.69   14.60
  -5   1   1   84.09   10.30
   5   1  -1   71.69    8.30
  -4  -1   1  554.54   34.40
   4  -1  -1  586.84   32.10
   4  -1  -1  590.34   32.90
   4  -1  -1  627.84   33.80
  -4  -1   1  609.44   32.70
   4   1  -1  589.54   33.90
  -4   1   1  544.65   34.20
  -4   1   1  638.94   32.60
  -4   1   1  575.64   32.30
   4   1  -1  556.74   32.70
   3  -1  -1 2780.12  142.09
   3  -1  -1 2734.33  142.59
  -3  -1   1 2792.32  142.29
   3  -1  -1 2670.53  142.29
  -3  -1   1 2545.45  142.69
   3   1  -1 2657.13  142.19
  -3   1   1 2602.74  142.59
  -3   1   1 2714.43  142.79
   3   1  -1 2763.52  142.69
  -3   1   1 2931.61  142.29
   2  -1  -1 1072.89   56.89
   2  -1  -1 1097.79   57.09
  -2  -1   1 1096.09   56.79
  -2   1   1 1120.09   56.89
  -2   1   1 1112.29   57.39
   2   1  -1 1087.79   57.29
   2   1  -1  951.30   57.09
   1  -1  -1  115.79    7.80
  -1  -1   1  112.69    7.90
  -1   1   1  112.49    8.20
   1   1  -1   97.79    8.30
   1   1  -1  106.89    7.80
   0  -1   1  390.06   21.00
   0  -1   1  369.06   21.00
   0  -1  -1  374.96   20.80
   0  -1  -1  413.26   20.80
   0   1   1  390.26   20.90
   0   1  -1  400.56   21.20
   0   1  -1  369.96   21.10
   0   1   1  376.86   20.80
  -1  -1  -1  270.47   15.30
  -1  -1  -1  262.17   14.80
   1  -1   1  272.27   15.60
  -1   1  -1  284.17   15.80
   1   1   1  272.87   14.90
   1   1   1  259.27   15.40
   2  -1   1   11.40    4.00
  -2  -1  -1   14.20    2.80
  -2  -1  -1    9.60    3.60
   2  -1   1   17.10    3.90
   2  -1   1   14.70    4.10
  -2   1  -1   16.90    3.90
   2   1   1    9.20    4.10
   3  -1   1 5558.44  283.77
  -3  -1  -1 5820.32  283.87
   3  -1   1 5466.95  283.87
   3  -1   1 5345.77  283.97
  -3   1  -1 5031.40  284.07
   3   1   1 5688.63  284.17
  -3   1  -1 5582.54  283.77
   3   1   1 5056.59  283.77
   3   1   1 5759.82  283.47
  -3   1  -1 5152.78  283.77
   4  -1   1 1394.56   71.69
   4  -1   1 1315.67   71.99
   4  -1   1 1346.27   72.39
  -4  -1  -1 1342.07   71.89
  -4   1  -1 1264.17   72.79
   4   1   1 1256.67   71.19
   4   1   1 1407.46   72.69
  -4   1  -1 1443.66   71.89
   4   1   1 1372.56   71.99
   5  -1   1   96.59   14.20
   5  -1   1   60.79    7.30
   5  -1   1   64.39    8.40
  -5  -1  -1   67.79    8.20
  -5   1  -1   39.20    8.60
   5   1   1   47.40    8.20
  -5   1  -1   61.29    7.50
   5   1   1   53.69    7.90
  -6  -1  -1 1533.55   80.39
   6  -1   1 1378.46   80.49
   6  -1   1 1478.45   79.69
   6  -1   1 1614.54   81.39
   6   1   1 1469.35   80.59
   6   1   1 1447.96   81.19
  -6   1  -1 1540.15   80.19
   7  -1   1 1474.35   77.79
  -7  -1  -1 1393.16   78.49
   7  -1   1 1478.75   79.59
   7  -1   1 1369.16   78.89
  -7   1  -1 1495.45   78.39
   7   1   1 1437.46   79.59
   7   1   1 1492.75   78.99
   8  -1   1   32.40   11.50
   8  -1   1   32.90    8.20
   8  -1   1   25.30    9.80
   8   1   1   24.80    9.30
   8   1   1   35.70   11.30
  -9  -1  -1  161.78   18.50
   9  -1   1  113.79   14.20
   9  -1   1  155.98   21.60
   9  -1   1  128.59   16.40
   9   1   1  135.89   22.00
  -9   1  -1  129.69   16.90
   9   1   1  100.59   14.80
  10  -1   1  188.48   25.90
  10  -1   1  183.18   25.60
  10  -1   1  192.58   19.30
 -10  -1  -1  167.18   17.40
  10   1   1  179.98   26.50
 -10   1  -1  173.08   20.90
  10   1   1  175.98   25.40
  11  -1   1   -4.80   14.20
  11  -1   1    7.10   12.90
  11  -1   1  -16.00   11.50
 -11  -1  -1  -31.70   14.10
  11   1   1   -7.80   12.90
  11   1   1    6.80   13.20
  11   1   1    6.40   14.50
 -11   1  -1  -14.10   13.30
  12  -1   1   40.80   20.30
  12  -1   1   96.29   19.80
  12  -1   1   70.99   15.70
 -12  -1  -1   46.20   19.40
  12   1   1   26.70   20.00
  12   1   1  108.29   20.40
  12   1   1   70.39   17.30
 -12   1  -1   55.39   18.30
 -13  -1  -1  134.99   30.00
  13  -1   1  181.88   24.90
  13   1   1  197.08   26.00
  13   1   1  197.98   26.10
 -13   1  -1  153.28   28.50
 -13  -2   1    7.70   29.30
  13  -2  -1   -5.30   20.80
 -13   2   1  -11.90   26.60
  12  -2  -1    3.20   18.40
  12  -2  -1  -18.80   23.50
 -12  -2   1    2.70   18.00
  12   2  -1   -4.20   20.10
 -12   2   1  -41.30   15.80
 -11  -2   1   65.79   16.90
  11  -2  -1   53.99   15.20
  11  -2  -1   70.09   17.50
 -11   2   1   63.39   14.60
  11   2  -1   43.00   14.80
  10  -2  -1    1.10   11.70
  10  -2  -1    6.20   15.00
 -10  -2   1   13.70   13.10
  10  -2  -1    7.50   10.70
  10   2  -1   12.10   12.70
 -10   2   1  -10.00   10.70
  -9  -2   1   75.29   11.90
   9  -2  -1   61.39   10.10
   9  -2  -1   71.79   13.00
   9  -2  -1   82.39   14.10
  -9   2   1   98.59   11.30
   9   2  -1   60.79   13.30
  -9   2   1   63.59   14.10
   8  -2  -1  452.15   31.40
   8  -2  -1  439.06   31.80
  -8  -2   1  449.26   30.70
   8  -2  -1  463.25   28.30
   8   2  -1  449.86   33.50
  -8   2   1  484.35   35.20
  -8   2   1  460.75   29.50
   7  -2  -1   10.80    9.10
   7  -2  -1   14.20    8.10
   7  -2  -1   16.20    7.30
  -7  -2   1   25.80    9.10
  -7   2   1    9.20    9.90
   7   2  -1   11.80    9.20
  -7   2   1   12.20    7.80
  -6  -2   1   57.59    8.20
   6  -2  -1   40.20    8.50
   6  -2  -1   41.40    7.10
  -6  -2   1   26.40    8.90
   6  -2  -1   39.00    8.40
   6   2  -1   50.59   11.00
  -6   2   1   39.60    7.80
   6   2  -1   33.30    8.60
  -6   2   1   47.40    7.90
  -6   2   1   38.30    9.10
  -5  -2   1  243.58   16.10
   5  -2  -1  240.08   16.70
   5  -2  -1  183.98   15.40
  -5  -2   1  185.48   20.40
   5  -2  -1  243.08   18.40
  -5   2   1  182.78   16.50
   5   2  -1  212.78   18.40
  -5   2   1  210.28   20.20
  -4  -2   1   64.59    7.50
   4  -2  -1   84.79   12.10
   4  -2  -1   73.19    9.70
   4  -2  -1   79.89   10.30
   4   2  -1  105.19   13.10
   4   2  -1   68.99    8.60
  -4   2   1   72.69    8.10
  -4   2   1   91.29   14.20
  -3  -2   1   32.30    6.00
   3  -2  -1   60.89    6.70
   3  -2  -1   47.20    6.10
   3   2  -1   40.30    6.90
  -3   2   1   50.49    6.80
  -2  -2   1 1334.17   68.99
   2  -2  -1 1350.56   69.09
  -2   2   1 1243.98   68.99
   2   2  -1 1255.77   69.09
   1  -2  -1   95.69    9.00
  -1  -2   1   93.59    9.20
  -1  -2   1   84.99    7.30
   1   2  -1   84.39    9.80
  -1   2   1   92.39    9.90
   1   2  -1   94.79    9.70
   0  -2   1 1116.49   60.19
   0  -2  -1 1155.88   59.69
   0  -2  -1 1183.08   59.89
   0  -2   1 1212.98   60.09
   0   2  -1 1060.29   60.09
   0   2   1 1160.78   59.99
   0   2  -1 1006.10   60.19
   1  -2   1  387.26   21.80
  -1  -2  -1  379.36   21.30
  -1  -2  -1  381.56   20.60
  -1   2  -1  338.67   21.90
   1   2   1  352.96   21.50
   2  -2   1 1215.18   61.19
  -2  -2  -1 1142.19   60.99
  -2  -2  -1 1248.58   60.19
   2   2   1 1039.00   60.89
  -2   2  -1 1130.19   61.29
   2   2   1 1073.39   60.59
  -3  -2  -1  172.48   12.50
   3  -2   1  151.18   12.90
   3  -2   1  165.18   13.10
  -3  -2  -1  165.38   10.80
   3  -2   1  189.38   13.50
  -3   2  -1  160.88   13.70
   3   2   1  168.88   14.40
   3   2   1  159.78   13.70
  -4  -2  -1   -2.30    5.20
   4  -2   1   18.40    5.70
   4  -2   1    0.20    5.80
   4  -2   1    1.20    5.70
  -4   2  -1   -7.90    6.60
   4   2   1    8.60    6.60
  -4   2  -1    4.30    5.70
   4   2   1   15.30    5.60
   4   2   1    6.80    4.20
  -5  -2  -1  856.21   48.50
   5  -2   1  901.81   48.50
   5  -2   1  868.01   48.90
   5  -2   1  975.50   49.80
   5   2   1  868.61   49.80
   5   2   1  805.22   47.40
  -5   2  -1  908.31   48.60
  -5   2  -1  876.31   48.80
  -6  -2  -1  126.99   14.10
   6  -2   1  156.18   15.90
   6  -2   1  127.29   13.90
   6  -2   1  145.99   17.10
   6   2   1  139.99   18.00
  -6   2  -1  138.69   13.50
   6   2   1  118.19   12.10
  -7  -2  -1   18.50    9.20
   7  -2   1   23.80    8.20
   7  -2   1   22.00    7.30
   7  -2   1   24.60    9.40
   7   2   1   11.30    9.00
  -7   2  -1   13.80    8.00
   7   2   1   17.20    8.80
   7   2   1   22.00    7.10
  -8  -2  -1  380.66   26.50
   8  -2   1  365.16   24.50
   8  -2   1  339.47   28.60
   8  -2   1  355.86   28.20
  -8   2  -1  384.46   25.50
   8   2   1  360.46   29.20
   8   2   1  356.76   27.80
   8   2   1  355.46   24.10
   9  -2   1   22.30   12.80
  -9  -2  -1   23.30   12.50
   9  -2   1   20.20   11.70
   9  -2   1   12.40    9.70
   9   2   1    7.00    9.60
   9   2   1   27.60   11.70
  -9   2  -1   15.00   10.80
   9   2   1   13.80   12.60
  10  -2   1   11.90   11.90
 -10  -2  -1    0.00   12.70
  10  -2   1   16.40   14.80
  10  -2   1    9.90   10.40
 -10   2  -1   -5.20   11.00
  10   2   1   18.00   14.40
  10   2   1  -11.20   13.20
  10   2   1   20.60   11.00
  11  -2   1  131.29   20.10
  11  -2   1   79.69   16.70
 -11  -2  -1  127.99   17.20
  11   2   1  124.89   20.20
 -11   2  -1  110.39   14.80
  11   2   1  125.79   16.30
  11   2   1   84.49   17.50
  12  -2   1   -8.80   15.00
  12  -2   1  -31.00   22.00
 -12  -2  -1    1.90   19.70
 -12   2  -1   -9.20   17.60
  12   2   1    9.40   15.80
  12   2   1   -3.30   20.10
  13  -2   1   -6.50   17.10
  13  -2   1   -9.10   20.50
  13   2   1  -31.80   17.60
  13  -3  -1  -15.80   22.40
  13   3  -1   98.29   32.40
  12  -3  -1   45.00   14.90
 -12  -3   1   44.80   25.20
  12  -3  -1   33.70   22.40
  12  -3  -1  -11.90   25.10
  12   3  -1   40.60   27.10
  12   3  -1  -24.30   22.60
 -11  -3   1  -40.30   16.70
  11  -3  -1    9.90   14.10
  11  -3  -1    2.60   18.30
  11  -3  -1  -30.70   14.80
  11   3  -1   10.00   16.40
  11   3  -1   11.10   24.70
  10  -3  -1   -3.00   12.90
 -10  -3   1    3.00   14.40
  10  -3  -1   -8.80   13.20
  10  -3  -1   26.60   16.00
  10   3  -1  -12.70   13.80
  10   3  -1   17.50   19.90
  -9  -3   1  318.97   27.60
   9  -3  -1  299.77   24.70
   9  -3  -1  369.46   30.00
   9  -3  -1  325.87   30.70
   9   3  -1  366.56   35.50
   9   3  -1  323.77   31.50
   8  -3  -1  241.88   24.30
  -8  -3   1  233.88   21.30
   8  -3  -1  233.68   24.00
   8  -3  -1  220.18   19.70
   8   3  -1  236.48   28.70
  -8   3   1  246.58   27.60
   8   3  -1  225.88   25.50
   7  -3  -1   27.40    8.70
   7  -3  -1   24.10    8.80
  -7  -3   1   18.20    9.10
   7  -3  -1   29.90   10.10
   7   3  -1   35.80   10.10
   7   3  -1   40.30   13.10
  -7   3   1   49.60   10.30
  -7   3   1   28.60   10.30
  -6  -3   1   75.29    9.90
   6  -3  -1   68.89    9.40
   6  -3  -1   85.99   10.60
   6  -3  -1   55.99    8.90
   6   3  -1   49.20    9.80
   6   3  -1   60.89   11.20
  -6   3   1   58.69   10.50
  -6   3   1   75.59   10.60
  -5  -3   1   26.50    6.90
   5  -3  -1   19.70    6.70
   5  -3  -1   17.40    7.60
   5  -3  -1   10.30    7.20
  -5   3   1   14.20    7.70
  -5   3   1   21.40    8.60
   5   3  -1   27.90    7.70
   5   3  -1   24.40    9.10
   4  -3  -1  436.16   26.30
   4  -3  -1  464.35   26.80
  -4   3   1  436.16   27.40
   4   3  -1  389.86   27.40
  -3  -3   1 1292.37   70.69
   3  -3  -1 1409.36   70.79
   3   3  -1 1255.67   70.79
  -3   3   1 1276.87   70.69
  -2  -3   1  412.96   24.20
  -2  -3   1  405.36   22.10
   2   3  -1  389.06   24.70
  -2   3   1  389.46   24.90
   2   3  -1  369.86   24.40
  -1  -3   1   28.50    5.10
   1  -3  -1   39.90    5.70
  -1  -3   1   42.50    6.50
   1  -3  -1   35.00    6.20
  -1   3   1   30.80    7.10
   1   3  -1   41.20    7.00
   1   3  -1   32.00    7.30
   0  -3   1   28.80    5.80
   0  -3  -1   33.90    5.60
   0  -3   1   30.30    5.50
   0  -3  -1   27.40    5.60
   0   3  -1   27.20    6.80
   0   3   1   27.90    7.40
   1  -3   1  390.86   23.10
   1  -3   1  380.66   23.50
  -1  -3  -1  392.06   22.20
  -1  -3  -1  394.96   22.90
  -1   3  -1  355.26   24.00
   1   3   1  367.26   23.40
  -2  -3  -1  386.26   22.50
  -2  -3  -1  375.26   21.10
   2  -3   1  379.76   23.40
   2   3   1  381.76   23.10
  -2   3  -1  360.36   23.60
   2   3   1  315.77   21.50
   3  -3   1   91.69   12.10
  -3  -3  -1  113.99    9.50
  -3  -3  -1   98.59   12.50
   3  -3   1  102.49   12.20
   3   3   1  100.19   10.20
   3   3   1  113.89   13.10
  -3   3  -1   99.09   13.40
   4  -3   1 1019.80   53.69
   4  -3   1  960.30   53.39
  -4  -3  -1 1026.60   53.09
  -4   3  -1  978.10   53.99
   4   3   1  939.61   51.89
   4   3   1  896.61   53.89
   5  -3   1    3.50    6.60
  -5  -3  -1    2.10    6.70
   5  -3   1  -15.50    6.40
   5   3   1    5.70    8.40
  -5   3  -1   -2.10    7.90
   5   3   1   16.40    7.40
  -6  -3  -1  183.08   17.90
   6  -3   1  203.08   18.90
   6  -3   1  207.68   18.90
   6  -3   1  190.38   17.60
   6   3   1  214.78   21.40
   6   3   1  204.48   21.20
  -6   3  -1  182.68   19.10
   7  -3   1  242.78   19.70
   7  -3   1  236.28   22.30
   7  -3   1  232.18   22.00
  -7  -3  -1  209.28   19.50
   7   3   1  234.58   24.30
   7   3   1  249.08   25.40
  -8  -3  -1   12.10   12.10
   8  -3   1   21.10   10.40
   8  -3   1   31.20   10.90
   8  -3   1   16.30   12.10
   8   3   1   18.20   14.80
   8   3   1    7.70   12.00
   9  -3   1    8.90   13.30
  -9  -3  -1   -1.20   12.50
   9  -3   1   20.60   10.90
   9  -3   1   -4.80   11.90
   9   3   1   -9.70   11.90
   9   3   1   -7.40   16.60
  10  -3   1   23.30   11.90
 -10  -3  -1   16.90   14.80
  10  -3   1   46.40   16.00
  10  -3   1    4.40   12.80
  10   3   1   11.70   14.90
  10   3   1   49.90   20.30
  11  -3   1   14.60   18.60
 -11  -3  -1  -18.30   17.30
  11  -3   1    2.80   14.10
  11   3   1   10.60   16.40
  11   3   1   -5.90   23.10
 -12  -3  -1  -19.00   27.70
  12  -3   1   14.20   21.20
  12  -3   1    9.10   16.10
  12  -3   1   -4.20   25.10
  12   3   1  -25.10   22.00
  12   3   1   44.80   28.00
  13  -3   1   63.89   25.70
  13  -3   1   -1.70   17.50
  13   3   1   43.90   29.80
  12  -4  -1  -30.10   23.30
  12  -4  -1   -9.50   27.80
  12  -4  -1    2.90   17.10
  12   4  -1    5.80   27.70
  12   4  -1  -33.10   29.90
  11  -4  -1   67.59   21.60
  11  -4  -1   24.10   15.30
 -11  -4   1   68.09   23.80
  11  -4  -1   57.59   17.70
  11   4  -1   68.69   25.60
  11   4  -1   15.10   20.30
  10  -4  -1  101.09   17.40
 -10  -4   1   91.79   19.10
  10  -4  -1  152.58   20.90
  10  -4  -1   96.99   16.30
  10   4  -1   86.59   17.40
   9  -4  -1   13.20   14.80
   9  -4  -1   -3.80   11.00
  -9  -4   1  -22.90   13.20
   9   4  -1    1.20   18.50
   9   4  -1  -12.30   14.20
   8  -4  -1  115.59   18.00
   8  -4  -1  128.99   16.50
   8  -4  -1   73.09   12.30
  -8  -4   1   90.29   13.60
   8   4  -1  117.59   18.80
   8   4  -1   79.89   14.70
  -8   4   1  142.89   22.00
   7  -4  -1  263.97   24.00
   7  -4  -1  246.58   23.40
  -7  -4   1  282.27   23.00
   7  -4  -1  246.48   22.30
   7   4  -1  239.28   26.80
  -7   4   1  261.07   24.60
   7   4  -1  242.28   28.00
   6  -4  -1   36.10   10.40
  -6  -4   1   35.70   10.00
  -6   4   1   52.39   10.90
   6   4  -1   51.99   12.60
   6   4  -1   25.50    9.30
   5  -4  -1  367.16   25.70
   5  -4  -1  365.36   26.30
  -5  -4   1  379.96   25.10
   5   4  -1  370.36   28.40
  -5   4   1  402.76   27.70
   4  -4  -1  315.87   22.20
  -4  -4   1  333.27   23.40
   4   4  -1  318.27   24.30
   4   4  -1  286.37   23.30
  -4   4   1  318.77   24.20
  -3  -4   1  311.87   22.30
  -3   4   1  298.77   22.80
   3   4  -1  271.37   22.60
   3   4  -1  302.87   22.60
   2  -4  -1  671.43   39.60
  -2  -4   1  735.03   39.90
  -2  -4   1  685.63   38.00
   2  -4  -1  749.33   39.40
   2   4  -1  649.64   40.50
  -2   4   1  682.73   40.80
   2   4  -1  664.43   40.70
  -1  -4   1 1426.16   74.59
  -1  -4   1 1397.56   73.29
   1  -4  -1 1457.15   73.99
   1  -4  -1 1389.56   74.29
   1   4  -1 1332.67   74.89
  -1   4   1 1331.17   75.19
   1   4  -1 1291.67   74.99
   0  -4  -1   78.49   12.00
   0  -4   1   64.09    8.90
   0  -4   1   68.39    8.20
   0  -4  -1   88.09   11.20
   0   4   1   67.79   10.20
   0   4  -1   70.49   10.40
   1  -4   1  104.19   13.00
  -1  -4  -1  105.49   13.30
  -1  -4  -1  111.89   11.60
   1   4   1   85.29   11.00
   1   4   1  109.29   14.40
  -1   4  -1   87.39   12.00
   2  -4   1  786.72   44.50
  -2  -4  -1  822.82   43.10
  -2  -4  -1  805.62   44.60
   2  -4   1  826.82   44.90
   2   4   1  774.72   45.00
  -2   4  -1  718.23   45.50
   2   4   1  765.12   45.30
   3  -4   1  220.18   18.40
  -3  -4  -1  229.68   18.50
  -3  -4  -1  228.78   15.50
   3   4   1  216.08   19.80
  -3   4  -1  224.18   20.40
   3   4   1  210.68   17.20
   4  -4   1  350.06   25.00
  -4  -4  -1  382.66   21.50
   4  -4   1  336.07   24.40
   4   4   1  341.27   22.20
   4   4   1  336.47   25.80
  -4   4  -1  372.96   26.30
  -5  -4  -1  170.28   15.90
   5  -4   1  151.68   18.00
  -5   4  -1  150.08   19.00
   5   4   1  168.38   20.10
   6  -4   1  587.54   36.80
  -6  -4  -1  594.54   36.30
   6  -4   1  577.74   37.80
   6   4   1  583.14   39.80
  -6   4  -1  631.64   38.90
   7  -4   1   -8.80    9.20
   7  -4   1   11.80   11.40
  -7  -4  -1    9.70   10.00
   7   4   1   12.50   12.60
  -7   4  -1    1.80   11.90
   7   4   1   16.00   13.50
   8  -4   1   68.79   14.80
   8  -4   1   58.59   11.90
  -8  -4  -1   49.10   12.20
   8  -4   1   58.19   11.50
   8   4   1   40.70   14.00
   8   4   1   75.29   17.50
   9  -4   1   94.99   16.40
  -9  -4  -1  170.68   23.30
   9  -4   1  163.08   19.50
   9  -4   1  112.39   15.50
   9   4   1   92.99   18.40
   9   4   1  133.89   20.40
  10  -4   1   27.40   18.60
  10  -4   1   -3.40   14.20
  10  -4   1   41.10   15.90
 -10  -4  -1   25.70   19.40
  10   4   1   25.80   15.50
  11  -4   1  -13.90   15.90
  11  -4   1   25.70   19.00
 -11  -4  -1   59.39   26.60
  11  -4   1   19.30   18.70
  11   4   1   34.10   22.70
  11   4   1   -6.00   21.20
  12  -4   1   49.80   22.80
  12  -4   1   35.60   18.70
  12  -4   1   23.90   29.00
  12   4   1  -32.10   27.70
  11  -5  -1  -26.60   21.30
  11  -5  -1  -23.80   22.70
  11   5  -1  -36.80   27.60
  11   5  -1   12.20   21.50
  11   5  -1    5.20   23.30
 -10  -5   1   23.00   25.70
  10  -5  -1   46.20   20.40
  10  -5  -1   15.20   16.80
  10   5  -1   25.30   19.30
  10   5  -1   45.10   22.90
  10   5  -1   -7.10   20.00
   9  -5  -1   -1.30   12.60
   9  -5  -1   12.30   16.80
  -9  -5   1    6.00   16.40
  -9   5   1   27.10   16.80
   9   5  -1  -18.40   16.10
   9   5  -1   11.20   23.30
   9   5  -1   21.00   17.10
  -8  -5   1   20.00   15.40
   8  -5  -1   -9.80   16.40
   8   5  -1   11.80   19.20
  -8   5   1    2.00   16.10
   8   5  -1   13.20   17.00
   8   5  -1   -5.00   13.60
   7  -5  -1   32.80   14.30
  -7  -5   1   52.59   13.00
   7   5  -1   23.30   12.60
  -7   5   1   23.10   13.80
   7   5  -1   29.40   15.50
   7   5  -1   47.20   16.30
  -6  -5   1   17.50   11.50
   6  -5  -1    9.30   11.80
  -6   5   1   27.40   13.40
   6   5  -1   17.40   12.20
   6   5  -1   28.90   14.30
   5  -5  -1   72.49   12.00
  -5   5   1   63.29   13.50
   5   5  -1   53.79   13.70
   5   5  -1   57.09   14.20
  -4  -5   1  523.65   33.70
   4  -5  -1  452.45   31.80
   4   5  -1  516.65   34.90
  -4   5   1  512.95   35.10
   4   5  -1  450.45   34.50
  -3  -5   1   39.60    9.50
  -3  -5   1   36.10    6.80
   3  -5  -1   44.80    9.50
   3  -5  -1   33.80    9.50
   3   5  -1   33.40   11.80
  -3   5   1   44.80   13.50
   3   5  -1   31.70   11.90
  -2  -5   1  139.39   17.70
  -2  -5   1  155.78   14.90
   2  -5  -1  163.08   21.90
   2   5  -1  195.38   20.00
   2   5  -1  151.18   20.40
  -2   5   1  170.38   21.90
  -1  -5   1   18.80    9.00
   1  -5  -1    9.00    7.70
  -1  -5   1   10.00    7.00
   1  -5  -1   30.70    8.40
  -1   5   1   16.60   10.20
   1   5  -1   16.30   10.70
   0  -5  -1  123.99   15.10
   0  -5   1  103.79   14.40
   0  -5  -1  123.29   14.00
   0  -5   1  132.29   13.90
   0   5   1   98.59   13.40
   0   5  -1  139.09   19.20
   1  -5   1   -5.70    7.50
   1  -5   1   -1.00    8.10
  -1  -5  -1    4.10    8.10
  -1  -5  -1    5.10    7.00
   1   5   1   15.60   10.30
  -1   5  -1   10.60   10.20
   2  -5   1   17.90    8.90
   2  -5   1    7.20    8.50
  -2  -5  -1   10.60    7.60
  -2   5  -1   13.90   11.50
   2   5   1   20.70   11.20
   2   5   1   20.60   10.60
  -3  -5  -1   -1.20    8.70
   3  -5   1    1.30    8.50
  -3  -5  -1    7.70    6.80
   3   5   1   18.90   10.90
   3   5   1   17.60   11.20
  -3   5  -1   18.60   12.50
  -4  -5  -1  143.59   19.90
  -4  -5  -1  157.18   14.60
   4  -5   1  164.38   19.20
   4  -5   1  135.59   19.90
   4   5   1  168.28   21.40
   4   5   1  156.28   22.80
  -4   5  -1  169.78   23.60
   5  -5   1   11.00   10.60
   5  -5   1   29.20   11.40
  -5  -5  -1   25.40    9.90
   5   5   1   27.10   13.10
  -5   5  -1   10.90   13.20
  -6  -5  -1   43.90   11.00
   6  -5   1   22.80   12.40
   6  -5   1   23.80   13.00
  -6   5  -1   38.00   13.70
   6   5   1   51.39   14.70
   7  -5   1   48.50   13.60
   7  -5   1   63.99   15.60
  -7  -5  -1   78.19   12.70
   7   5   1   59.39   17.40
  -7   5  -1   55.09   14.60
  -8  -5  -1  -16.50   12.70
   8  -5   1   -5.50   14.30
   8  -5   1   19.20   16.30
  -8   5  -1   21.40   16.70
   8   5   1    9.10   18.10
   8   5   1   -2.60   15.80
   9  -5   1  -11.00   16.30
  -9  -5  -1    7.60   18.20
   9   5   1    4.00   17.30
 -10  -5  -1   -0.50   29.20
  10  -5   1   16.00   19.50
  10  -5   1  -23.40   15.10
  10  -5   1    1.50   16.00
  10   5   1   11.40   22.80
  10   5   1  -34.50   21.00
  11  -5   1   -6.40   21.20
  11  -5   1   42.80   18.90
  11  -5   1   11.20   22.70
  11   5   1   19.80   27.40
  11   5   1   11.50   23.20
  10  -6  -1  112.79   24.00
  10   6  -1   36.60   22.40
  10   6  -1   78.99   28.20
  10   6  -1   73.79   28.00
   9  -6  -1   -8.40   20.50
   9   6  -1   55.79   23.00
   9   6  -1  -19.00   19.90
  -9   6   1   23.60   27.00
   9   6  -1   36.10   23.00
   8  -6  -1   23.80   17.70
  -8  -6   1   36.40   25.10
   8   6  -1   11.40   22.30
  -8   6   1   17.40   18.20
   8   6  -1   35.40   22.20
  -7  -6   1  120.89   20.80
   7  -6  -1  135.79   20.70
   7  -6  -1  176.98   21.60
  -7   6   1  221.08   30.70
   7   6  -1  184.08   24.60
   6  -6  -1   33.50   15.60
  -6  -6   1    8.20   13.40
   6  -6  -1    3.40   12.30
  -6   6   1    7.40   17.10
   6   6  -1   34.80   18.90
   6   6  -1   16.90   18.20
   5  -6  -1    7.50   11.30
   5  -6  -1    6.60   11.50
   5  -6  -1   16.30   11.10
   5   6  -1   18.10   15.60
   5   6  -1   17.40   14.40
  -5   6   1   25.10   15.50
   4  -6  -1  174.98   21.50
  -4  -6   1  158.48   24.20
   4  -6  -1  194.08   22.20
   4   6  -1  189.08   28.00
   4   6  -1  209.28   29.50
  -4   6   1  210.28   28.40
   3  -6  -1   15.60   10.20
   3  -6  -1   -9.90    9.80
  -3  -6   1  -10.00   11.40
  -3  -6   1   -1.40    8.30
  -3   6   1   16.80   14.10
   3   6  -1    2.40   14.30
   3   6  -1    4.10   14.70
  -2  -6   1  122.39   15.60
  -2  -6   1   78.29   13.70
   2  -6  -1  106.09   13.70
   2  -6  -1  102.29   12.90
   2   6  -1  105.09   18.30
  -2   6   1  106.49   19.70
   1  -6  -1  234.28   22.80
  -1  -6   1  221.58   19.80
  -1  -6   1  212.78   23.40
   1  -6  -1  209.18   20.20
  -1   6   1  238.78   28.30
   1   6  -1  249.78   27.80
   0  -6  -1  111.89   13.80
   0  -6  -1  114.39   16.50
   0  -6   1   92.69   17.10
   0  -6   1  104.09   13.80
   0   6  -1  122.29   16.70
   0   6   1  136.09   17.80
  -1  -6  -1   35.40   11.40
  -1  -6  -1   41.30   11.40
   1  -6   1   40.80   11.20
   1  -6   1   44.70   10.50
   1   6   1   52.49   15.30
  -1   6  -1   55.79   16.50
   2  -6   1  304.97   24.90
  -2  -6  -1  332.07   23.20
   2  -6   1  315.87   26.40
  -2  -6  -1  306.27   26.80
  -2   6  -1  330.67   31.50
   2   6   1  344.17   31.30
   2   6   1  322.07   29.50
  -3  -6  -1   37.00   12.80
   3  -6   1   52.69   11.60
  -3  -6  -1   60.69   10.20
   3  -6   1   49.00   11.80
   3   6   1   55.29   15.00
   3   6   1   52.19   16.60
  -3   6  -1   78.69   17.20
   4  -6   1   51.59   12.10
  -4  -6  -1   43.60    9.30
  -4  -6  -1   37.20   14.00
   4  -6   1   50.19   12.20
   4   6   1   54.89   16.20
   4   6   1   71.19   16.90
  -4   6  -1   65.29   17.80
   5  -6   1  146.99   16.70
   5  -6   1  178.28   24.70
   5   6   1  149.99   21.30
  -5   6  -1  193.38   22.80
   5   6   1  160.58   20.80
   6  -6   1  256.37   31.30
  -6  -6  -1  270.97   27.90
   6   6   1  259.07   34.60
  -6   6  -1  288.37   30.60
   6   6   1  241.38   33.10
   7  -6   1   -2.20   26.60
  -7  -6  -1   60.79   19.00
  -7   6  -1   48.80   17.10
   7   6   1   53.59   21.00
   7   6   1   50.29   19.70
  -8  -6  -1   54.79   24.80
   8  -6   1   52.19   18.60
   8   6   1   37.70   23.60
   8   6   1   49.30   21.00
   9  -6   1   51.29   23.20
   9   6   1   22.10   22.10
   9   6   1   34.50   23.20
  -9   6  -1  108.79   21.70
   9   6   1   50.29   25.60
  10  -6   1   61.09   23.90
  10   6   1   34.60   27.90
  10   6   1    8.40   25.20
  10   6   1   24.00   27.80
   8  -7  -1   31.50   22.30
   8   7  -1    5.50   36.10
  -8   7   1    3.60   20.70
   8   7  -1    2.90   26.30
   7  -7  -1   23.70   19.80
  -7   7   1   34.70   20.10
   7   7  -1   43.40   20.50
   6  -7  -1   15.80   17.70
   6  -7  -1   65.39   19.60
   6   7  -1   39.10   24.50
   6   7  -1   19.30   22.30
  -6   7   1   65.79   19.90
   5  -7  -1   75.59   17.70
   5  -7  -1   46.50   20.20
   5   7  -1   54.69   23.60
  -5   7   1   75.59   21.60
   5   7  -1   84.09   20.90
   4  -7  -1  -27.20   14.50
   4  -7  -1  -16.50   14.60
   4   7  -1   31.90   22.30
  -4   7   1    1.80   24.20
   4   7  -1   18.90   21.50
  -3  -7   1    8.10   10.30
   3  -7  -1  -33.70   13.20
   3  -7  -1  -19.30   13.60
  -3  -7   1  -11.50   14.50
   3   7  -1   -9.30   19.60
   2  -7  -1   35.30   14.00
  -2  -7   1   37.20   11.10
  -2  -7   1   26.50   14.80
   2  -7  -1   37.00   12.50
  -2   7   1   55.19   20.20
   2   7  -1   57.59   21.50
  -1  -7   1   12.10   14.40
   1  -7  -1   36.10   13.20
  -1  -7   1   -2.90   10.90
   1  -7  -1   27.30   12.10
   1   7  -1   48.40   20.30
  -1   7   1   49.70   20.20
   0  -7   1  -16.60   14.20
   0  -7  -1    8.50   12.20
   0  -7  -1   27.70   13.80
   0  -7   1   14.80   12.30
   0   7  -1   13.40   18.20
   0   7   1   43.30   18.40
  -1  -7  -1   58.69   14.10
   1  -7   1   64.99   15.10
  -1  -7  -1   38.10   12.90
   1  -7   1   63.69   13.40
  -1   7  -1   88.19   20.70
   1   7   1   82.89   21.20
  -2  -7  -1    6.50   14.80
   2  -7   1  -18.70   11.20
   2  -7   1   -7.80   13.80
  -2  -7  -1   -4.20   11.50
   2   7   1   16.70   20.60
  -2   7  -1   14.60   19.90
   3  -7   1   15.90   12.90
  -3  -7  -1  -28.10   16.10
   3  -7   1   -7.10   13.10
  -3  -7  -1    7.20   11.80
   3   7   1  -17.00   20.40
  -4  -7  -1   30.70   12.90
   4  -7   1   43.80   16.10
   4  -7   1   38.20   15.80
  -4  -7  -1   47.20   17.40
   4   7   1   61.19   21.20
   4   7   1   79.89   19.70
  -4   7  -1   46.60   21.80
   5  -7   1   55.69   15.60
   5  -7   1    4.50   17.30
   5  -7   1   20.00   19.00
  -5   7  -1   35.50   20.60
   5   7   1   38.50   26.70
   6  -7   1    7.80   19.60
   6  -7   1   -9.90   18.40
   6   7   1    8.70   21.50
  -6   7  -1  -10.50   19.50
   7  -7   1   24.60   19.40
   7   7   1   22.40   24.20
   7   7   1   13.60   21.20
  -7   7  -1   10.70   19.60
   8  -7   1   15.60   22.80
   8   7   1   26.00   27.00
  -8   7  -1   63.39   22.90
   8   7   1   46.10   28.70
   5  -8  -1   54.09   21.60
  -5   8   1   38.10   25.30
   5   8  -1   39.80   31.50
   5   8  -1   33.90   25.40
  -4   8   1  -31.00   25.40
   4   8  -1   33.30   29.40
   3  -8  -1   -0.50   20.50
  -3  -8   1   -9.10   15.20
   3  -8  -1   18.70   26.40
  -3   8   1    8.30   27.00
   3   8  -1   32.60   28.10
   2  -8  -1  -23.30   18.30
   2  -8  -1   -1.40   20.00
  -2  -8   1   -9.50   15.20
   2   8  -1   -3.30   27.40
  -2   8   1   18.80   23.30
  -1  -8   1   62.49   16.70
  -1  -8   1   28.90   22.00
   1  -8  -1   35.40   20.20
   1  -8  -1   35.30   18.30
   1   8  -1   68.79   28.60
  -1   8   1   32.60   26.10
   0  -8   1    8.50   20.40
   0  -8   1  -38.40   16.40
   0  -8  -1  -14.00   19.00
   0  -8  -1    4.30   16.80
   0   8   1   16.80   25.00
   0   8  -1   -4.80   27.00
  -1  -8  -1  -18.90   15.10
  -1  -8  -1  -21.40   18.70
   1  -8   1  -10.50   20.30
   1  -8   1  -26.80   16.00
   1   8   1   49.40   28.50
  -1   8  -1   44.40   28.30
  -2  -8  -1    1.80   19.80
   2  -8   1   29.90   20.90
  -2  -8  -1    5.40   16.10
   2   8   1   28.10   26.40
  -2   8  -1   27.00   24.20
  -3  -8  -1  -12.60   16.10
   3  -8   1  -20.20   24.90
   3   8   1   31.00   29.10
  -3   8  -1    5.00   24.70
   4  -8   1   11.90   18.80
  -4  -8  -1  -27.30   16.20
   4   8   1  -15.90   29.00
  -4   8  -1    8.90   23.40
   5  -8   1   63.99   23.50
   5   8   1   96.29   26.50
   5   8   1   55.89   31.70
  -5   8  -1  114.39   26.10
  14   0  -2   49.60   24.60
 -13   0   2  -11.10   19.80
  13   0  -2  -21.40   24.20
  12   0  -2  463.05   38.50
  12   0  -2  322.77   44.40
 -12   0   2  354.36   33.10
 -11   0   2  688.03   44.10
  11   0  -2  739.03   46.30
  11   0  -2  701.43   47.90
  10   0  -2  -12.70    9.60
 -10   0   2   10.80   11.50
 -10   0   2  -14.70   13.70
  10   0  -2    1.30   12.90
  -9   0   2   13.20   11.90
   9   0  -2   16.10    9.40
  -9   0   2   -0.60   11.30
   9   0  -2    7.90   10.70
   8   0  -2 1311.37   70.59
   8   0  -2 1174.78   69.09
  -8   0   2 1246.58   72.19
  -8   0   2 1293.27   68.99
   7   0  -2    8.60    7.60
   7   0  -2   13.20    7.60
  -7   0   2   17.00    7.70
  -7   0   2    1.20    8.90
  -6   0   2  873.31   46.10
  -6   0   2  824.62   48.50
   6   0  -2  815.82   47.50
   6   0  -2  812.32   46.30
  -5   0   2 1307.07   73.59
   5   0  -2 1288.37   72.19
   5   0  -2 1397.86   73.29
  -5   0   2 1405.86   72.09
  -4   0   2 3192.68  169.28
   4   0  -2 3044.10  169.28
  -4   0   2 3246.68  170.08
   4   0  -2 3467.15  170.08
   3   0  -2   98.69   10.60
  -3   0   2   92.49   11.70
  -3   0   2  101.39    8.30
   3   0  -2   82.29   10.30
  -2   0   2   88.79    6.80
  -2   0   2   90.79    9.50
   2   0  -2   91.29    8.60
   2   0  -2   78.89    7.10
   1   0  -2  118.39    7.00
   1   0  -2  123.49    7.90
  -1   0  -2   31.00    4.30
   1   0   2   21.20    3.10
  -2   0  -2    8.50    4.10
   3   0   2 2253.97  129.99
   3   0   2 2720.33  130.39
  -3   0  -2 2462.35  129.99
   4   0   2 1710.23   87.89
   4   0   2 1534.45   87.39
  -4   0  -2 1694.53   87.29
   5   0   2 2231.28  113.79
  -5   0  -2 2114.29  112.99
   5   0   2 2058.99  113.09
   6   0   2  132.49   16.20
   6   0   2   94.59   11.20
  -6   0  -2  111.99   13.10
   7   0   2  254.47   20.90
   7   0   2  208.18   19.70
  -7   0  -2  236.68   19.30
   8   0   2  654.33   37.10
   8   0   2  579.34   38.20
  -8   0  -2  527.75   38.70
   9   0   2  546.25   38.00
   9   0   2  602.34   39.00
  -9   0  -2  581.94   36.60
  10   0   2  378.56   31.70
  10   0   2  386.06   28.10
  10   0   2  370.56   32.30
 -10   0  -2  416.76   29.90
  11   0   2  426.96   34.60
  11   0   2  284.37   34.20
  11   0   2  351.96   27.70
 -11   0  -2  359.36   30.70
  12   0   2   -1.30   18.20
 -12   0  -2   -5.00   16.60
  12   0   2   -7.30   19.70
 -13   0  -2   17.80   27.30
  13   0   2   46.00   22.50
 -13  -1   2   16.50   21.40
 -13   1   2  -12.90   19.60
  12  -1  -2   48.90   18.90
 -12  -1   2   10.10   16.60
  12  -1  -2  -22.50   17.80
  12   1  -2  -13.90   18.10
  12   1  -2   22.50   19.30
 -12   1   2   12.90   14.90
  11  -1  -2   14.00   14.20
  11  -1  -2  -14.00   13.10
 -11   1   2    9.30   16.40
 -11   1   2  -29.30   12.00
  11   1  -2  -17.70   13.50
  11   1  -2   14.60   14.30
  10  -1  -2   27.50   13.80
 -10  -1   2   40.50   12.60
  10  -1  -2   14.90   11.80
  10   1  -2   44.80   14.00
 -10   1   2   20.70   15.60
  10   1  -2    0.20   11.90
 -10   1   2   43.30   11.60
   9  -1  -2   55.19   11.00
   9  -1  -2   68.79   11.80
  -9  -1   2   53.19   11.10
  -9  -1   2   49.90   14.20
   9   1  -2   50.29   11.20
  -9   1   2   49.70   13.20
   9   1  -2   46.60   11.00
  -9   1   2   56.89   10.30
  -8  -1   2  189.28   18.20
   8  -1  -2  165.28   19.50
  -8  -1   2  153.58   24.60
   8  -1  -2  180.68   19.30
  -8   1   2  178.88   16.80
   8   1  -2  157.18   18.70
   8   1  -2  162.58   20.40
   7  -1  -2  104.09   17.00
  -7  -1   2   83.09   12.30
  -7  -1   2  122.59   14.30
   7  -1  -2  100.29   11.50
   7   1  -2  117.29   14.60
  -7   1   2  137.59   13.40
   7   1  -2  116.29   17.50
  -7   1   2   84.89   12.10
  -6  -1   2  715.23   45.10
   6  -1  -2  750.72   43.80
   6  -1  -2  750.72   42.80
  -6  -1   2  809.82   42.80
  -6   1   2  722.03   45.00
   6   1  -2  727.33   42.60
  -6   1   2  807.82   42.50
   6   1  -2  783.92   44.20
   5  -1  -2  840.42   47.30
  -5  -1   2  771.82   47.80
   5  -1  -2  818.72   45.00
  -5  -1   2  906.61   46.00
   5  -1  -2  842.12   46.20
  -5   1   2  824.62   45.60
   5   1  -2  831.82   46.00
  -5   1   2  836.02   48.00
   5   1  -2  868.81   47.30
  -4  -1   2    4.30    6.10
   4  -1  -2    1.90    5.10
   4  -1  -2   -4.00    3.70
  -4  -1   2    7.60    4.90
   4  -1  -2   -0.80    5.10
  -4   1   2    1.30    5.80
   4   1  -2    2.80    5.50
   4   1  -2    1.90    4.80
  -4   1   2    1.90    4.40
   3  -1  -2    1.30    4.30
   3  -1  -2    6.00    3.70
   3  -1  -2    0.60    4.10
  -3  -1   2    3.00    5.00
  -3  -1   2   -1.10    3.80
  -3   1   2    5.10    5.10
   3   1  -2   -2.60    4.50
  -3   1   2   -0.20    3.70
  -3   1   2    0.60    3.90
   2  -1  -2   88.89    7.60
  -2  -1   2  111.39   10.20
   2  -1  -2  104.29    9.00
   2   1  -2   91.39    9.10
  -2   1   2   90.39    7.80
   2   1  -2   84.49    7.00
   2   1  -2   80.89    8.80
  -2   1   2   91.59   11.30
  -1  -1   2  748.03   39.50
   1  -1  -2  722.83   39.40
  -1  -1   2  713.93   39.30
   1  -1  -2  760.42   39.30
   1   1  -2  716.93   39.50
  -1   1   2  765.02   39.50
  -1   1   2  760.82   39.40
   1   1  -2  734.63   39.30
   0  -1  -2  529.15   29.20
   0  -1   2  556.94   29.40
   0  -1   2  507.85   29.40
   0  -1  -2  554.84   29.00
   0   1   2  552.64   29.00
   0   1   2  553.44   29.30
   0   1  -2  537.45   29.60
   0   1  -2  587.04   29.60
   1  -1   2 1062.89   56.89
  -1  -1  -2 1082.09   56.49
   1  -1   2 1014.50   56.69
  -1   1  -2 1054.89   56.99
   1   1   2 1126.09   56.59
   1   1   2 1109.49   56.59
  -2  -1  -2 1958.10   97.09
  -2  -1  -2 1913.01   96.79
   2  -1   2 1864.91   97.19
   2  -1   2 1687.33   97.09
  -2   1  -2 1992.30   97.19
   2   1   2 1904.91   96.89
  -2   1  -2 1752.52   97.29
   2   1   2 1729.53   97.09
  -3  -1  -2  121.89    9.90
   3  -1   2  115.19   10.30
   3  -1   2  108.89   12.00
   3  -1   2  113.79   10.80
   3   1   2  101.99   12.00
  -3   1  -2  111.89    9.90
   3   1   2   98.39    9.70
   3   1   2  109.89   10.30
  -4  -1  -2   -0.90    5.60
   4  -1   2   -0.10    5.30
   4  -1   2   -1.80    5.50
   4  -1   2    3.00    5.50
   4   1   2    0.60    4.50
  -4   1  -2   -3.50    5.20
   4   1   2   -4.70    5.70
   4   1   2   -2.30    5.50
  -5  -1  -2  268.47   18.30
   5  -1   2  234.88   17.60
   5  -1   2  280.47   20.40
   5  -1   2  279.97   18.90
   5   1   2  237.08   17.30
   5   1   2  253.07   18.70
  -5   1  -2  261.17   17.80
   5   1   2  276.97   20.70
   6  -1   2   77.19   11.40
  -6  -1  -2  116.59   13.30
   6  -1   2  111.99   15.80
   6  -1   2   65.59   10.30
   6   1   2   73.79   10.40
  -6   1  -2   91.19   12.40
   6   1   2  108.99   15.70
   7  -1   2   81.09   10.50
   7  -1   2   80.29   11.10
   7  -1   2   65.09    9.60
  -7  -1  -2   88.09   11.00
   7   1   2   66.39    9.90
  -7   1  -2  103.29   13.90
   7   1   2   76.59   11.00
   8  -1   2   42.90   11.10
   8  -1   2   24.00    9.40
  -8  -1  -2   43.20    9.70
   8  -1   2   37.90    9.40
   8   1   2   43.60   11.30
  -8   1  -2   38.70    8.90
   8   1   2   28.20    9.80
   9  -1   2  146.59   17.80
  -9  -1  -2  205.38   20.60
   9  -1   2  171.38   23.10
   9  -1   2  174.38   23.60
  -9   1  -2  148.49   18.70
   9   1   2  153.48   22.90
   9   1   2  137.79   16.80
  10  -1   2   21.70   13.90
  10  -1   2    8.60   10.80
 -10  -1  -2   13.20   13.20
  10  -1   2    9.40   11.10
  10   1   2   31.40   12.50
 -10   1  -2   18.80   12.10
  10   1   2   19.30   14.10
  10   1   2    6.20   11.40
  11  -1   2   50.89   14.80
 -11  -1  -2   46.40   15.00
  11  -1   2   57.89   16.70
  11  -1   2   52.29   12.20
  11   1   2   38.00   14.80
  11   1   2   68.69   17.00
  11   1   2   59.59   16.00
 -11   1  -2   39.30   14.20
 -12  -1  -2   -3.10   18.50
  12  -1   2   -3.70   19.80
  12  -1   2   18.40   19.60
 -12   1  -2   17.30   17.40
  12   1   2  -32.80   20.30
  12   1   2    4.50   19.80
  12   1   2   16.50   17.10
 -13  -1  -2   -4.00   37.30
  13  -1   2   41.90   20.10
  13   1   2   -6.90   21.70
  13   1   2   20.60   20.60
 -13   1  -2  -37.90   42.60
  13  -2  -2   42.10   19.80
 -13  -2   2  -28.80   27.40
 -13   2   2    1.70   26.30
 -12  -2   2   61.59   17.90
  12  -2  -2   84.29   20.00
  12  -2  -2   47.10   25.30
  12   2  -2   51.79   21.40
 -12   2   2   77.39   16.20
 -11  -2   2  182.98   25.80
  11  -2  -2  183.88   21.60
  11  -2  -2  199.98   31.20
 -11   2   2  211.28   22.80
  11   2  -2  129.79   18.50
  10  -2  -2   34.00   14.40
  10  -2  -2    5.30   12.60
 -10  -2   2   -7.40   13.30
 -10   2   2  -12.30   11.30
  10   2  -2   24.60   12.60
 -10   2   2   19.40   14.60
   9  -2  -2  130.59   15.80
   9  -2  -2   94.79   13.90
   9  -2  -2  141.69   14.90
  -9  -2   2  107.79   13.30
   9   2  -2   89.59   14.40
  -9   2   2  108.49   16.00
  -9   2   2  121.59   16.70
  -8  -2   2   19.60   11.80
   8  -2  -2   46.60   10.70
   8  -2  -2   12.80    9.00
   8  -2  -2   38.00    7.40
  -8   2   2   22.20   11.60
   8   2  -2   18.60   10.30
   7  -2  -2  200.68   15.20
   7  -2  -2  191.28   17.90
  -7  -2   2  188.08   17.90
   7  -2  -2  225.78   19.90
  -7  -2   2  164.38   22.70
   7   2  -2  174.98   20.70
  -7   2   2  159.68   23.00
  -7   2   2  196.28   17.00
   6  -2  -2  562.64   33.10
  -6  -2   2  577.54   31.50
   6  -2  -2  520.85   30.70
   6  -2  -2  507.85   31.70
  -6  -2   2  501.35   34.80
  -6   2   2  471.35   34.10
  -6   2   2  534.25   31.30
  -6   2   2  567.14   31.30
   6   2  -2  504.35   33.50
   6   2  -2  548.05   33.50
   5  -2  -2 5346.27  279.87
   5  -2  -2 5580.44  280.47
  -5  -2   2 5394.46  279.77
   5  -2  -2 5462.35  279.67
  -5  -2   2 5108.59  280.57
   5   2  -2 5646.03  280.47
  -5   2   2 5283.47  279.67
  -5   2   2 5364.16  280.57
   5   2  -2 5017.00  280.47
   4  -2  -2  187.88   14.30
  -4  -2   2  192.98   17.50
   4  -2  -2  196.28   14.50
   4  -2  -2  221.48   16.00
  -4  -2   2  181.78   14.20
  -4   2   2  211.38   17.80
   4   2  -2  225.78   16.50
  -4   2   2  183.98   14.90
   4   2  -2  189.18   16.20
  -3  -2   2  174.28   14.70
   3  -2  -2  191.78   13.10
   3  -2  -2  181.78   12.90
  -3  -2   2  196.78   14.10
  -3   2   2  167.28   15.20
  -3   2   2  161.48   13.30
   3   2  -2  160.78   14.30
  -2  -2   2 2540.95  122.89
  -2   2   2 2346.27  122.79
   2   2  -2 2271.67  122.59
   2   2  -2 2181.58  122.79
  -1  -2   2 2461.65  119.89
   1  -2  -2 2344.67  119.59
   1   2  -2 2287.47  119.79
  -1   2   2 2228.98  119.79
   1   2  -2 2076.69  119.69
   0  -2  -2 2506.05  129.99
   0  -2   2 2633.24  130.49
   0  -2   2 2469.55  130.29
   0  -2  -2 2592.24  130.09
   0   2  -2 2324.67  130.39
   0   2   2 2365.96  130.09
   0   2   2 2505.45  130.09
  -1  -2  -2 1770.02   93.69
   1  -2   2 1848.62   94.19
  -1  -2  -2 1914.91   93.59
   1   2   2 1806.62   93.79
   1   2   2 1656.73   93.49
  -1   2  -2 1697.03   94.19
   2  -2   2  308.47   19.60
  -2  -2  -2  338.37   19.50
  -2  -2  -2  343.37   18.70
   2  -2   2  343.57   20.10
   2   2   2  321.57   19.80
  -2   2  -2  308.27   20.40
   2   2   2  317.07   18.80
  -3  -2  -2   79.39    9.10
  -3  -2  -2   91.99    7.70
   3  -2   2   90.89   10.20
   3  -2   2   84.59   10.20
   3   2   2   91.79    8.50
   3   2   2   60.99    7.30
  -3   2  -2   79.49   10.60
   3   2   2   75.99   11.20
   4  -2   2 1592.24   82.79
   4  -2   2 1565.04   82.89
  -4  -2  -2 1563.54   82.59
  -4  -2  -2 1616.84   81.79
   4  -2   2 1569.24   82.79
   4   2   2 1446.46   81.79
   4   2   2 1580.54   83.29
  -4   2  -2 1578.54   82.59
   4   2   2 1420.46   82.99
  -4   2  -2 1573.34   82.99
   5  -2   2  291.37   20.40
   5  -2   2  281.37   19.90
   5  -2   2  320.07   21.90
  -5  -2  -2  276.27   19.30
   5   2   2  273.87   18.20
  -5   2  -2  293.27   19.20
   5   2   2  288.87   22.30
  -6  -2  -2  151.98   14.60
   6  -2   2  112.89   14.60
   6  -2   2  145.09   15.90
   6  -2   2  161.98   17.20
   6   2   2  119.09   15.10
  -6   2  -2  125.59   13.60
   6   2   2  149.59   18.20
   6   2   2  124.59   12.70
  -7  -2  -2   39.10   10.60
   7  -2   2   44.30    8.40
   7  -2   2   45.10   10.50
   7  -2   2   42.10    9.50
   7   2   2   14.80    9.00
  -7   2  -2   50.39    9.50
   7   2   2   40.00    7.30
   7   2   2   39.60   10.40
   8  -2   2   66.79   11.60
  -8  -2  -2   55.89   11.50
   8  -2   2   64.99   12.80
   8  -2   2   72.79   10.80
   8   2   2   45.40   11.80
   8   2   2   95.89   13.60
  -8   2  -2   77.89   11.10
   8   2   2   47.00   11.10
  -9  -2  -2  117.29   14.30
   9  -2   2   99.69   14.30
   9  -2   2  113.29   17.20
   9  -2   2  120.39   16.10
   9   2   2   77.99   13.90
   9   2   2   90.49   15.70
   9   2   2   89.89   12.20
  -9   2  -2  116.89   13.70
 -10  -2  -2  359.36   29.80
  10  -2   2  351.86   31.80
  10  -2   2  398.26   38.90
  10  -2   2  344.37   33.00
  10   2   2  333.27   27.70
  10   2   2  342.37   32.40
 -10   2  -2  370.26   27.90
  10   2   2  298.57   33.10
  11  -2   2   90.79   14.50
  11  -2   2   55.29   16.60
  11  -2   2   93.59   20.20
 -11  -2  -2  108.59   18.50
  11   2   2   87.29   15.10
  11   2   2   69.09   16.70
 -11   2  -2   92.79   15.70
  11   2   2   80.89   19.60
  12  -2   2   -5.10   21.30
  12  -2   2  -33.50   15.00
 -12  -2  -2   21.10   21.80
  12  -2   2  -14.50   22.70
 -12   2  -2    1.10   19.00
  12   2   2   -6.10   22.40
  12   2   2  -16.30   21.30
  12   2   2    2.70   15.80
  13  -2   2  -29.80   18.00
  13  -2   2   30.20   23.80
  13   2   2   15.90   23.90
  13   2   2  -27.50   18.80
  13  -3  -2   16.00   23.50
  13   3  -2   30.00   30.20
 -12  -3   2   22.50   22.70
  12  -3  -2  -16.80   25.20
  12   3  -2   24.10   27.60
  12   3  -2  -32.60   22.50
  11  -3  -2   33.40   15.50
  11  -3  -2   66.39   14.50
 -11  -3   2   77.79   18.20
  11  -3  -2  101.39   20.70
  11   3  -2   74.89   17.00
  11   3  -2  100.89   26.30
  10  -3  -2    8.10   12.60
  10  -3  -2   54.19   17.10
  10  -3  -2   36.20   13.00
 -10  -3   2   19.10   14.20
 -10   3   2   55.49   17.60
  10   3  -2    3.40   14.70
  10   3  -2   31.60   19.90
   9  -3  -2   74.19   13.50
  -9  -3   2   63.49   15.00
   9  -3  -2  102.09   14.70
   9  -3  -2   95.29   12.00
   9   3  -2   72.79   14.10
   9   3  -2  108.79   19.00
  -9   3   2   84.89   15.80
   8  -3  -2   41.10    9.40
   8  -3  -2   25.00   12.20
  -8  -3   2   31.70   10.00
   8  -3  -2   23.70    9.70
  -8   3   2   28.90   11.50
   8   3  -2    7.00   10.80
   8   3  -2   30.80   13.80
   7  -3  -2  647.54   39.90
   7  -3  -2  672.63   38.40
  -7  -3   2  545.45   44.40
   7  -3  -2  641.54   39.70
   7   3  -2  646.44   42.20
  -7   3   2  672.33   39.00
  -7   3   2  674.63   42.80
   7   3  -2  668.83   41.30
   6  -3  -2  157.78   15.40
   6  -3  -2  181.58   17.70
   6  -3  -2  156.38   16.80
  -6  -3   2  162.88   15.80
   6   3  -2  158.28   19.80
   6   3  -2  145.89   19.10
  -6   3   2  152.98   20.90
  -6   3   2  152.18   16.60
  -5  -3   2  588.14   33.20
   5  -3  -2  550.04   33.70
   5  -3  -2  605.14   34.10
   5  -3  -2  545.65   33.30
  -5   3   2  572.74   34.30
  -5   3   2  599.74   35.10
   5   3  -2  514.85   35.00
   4  -3  -2  275.27   17.90
   4  -3  -2  220.88   17.40
   4   3  -2  248.08   19.50
  -4   3   2  246.28   18.70
   4   3  -2  230.68   17.90
  -3  -3   2 2043.70  100.79
   3   3  -2 1749.92  100.39
  -3   3   2 1983.60  100.79
   3   3  -2 1782.92  100.69
   2  -3  -2  788.42   41.30
  -2  -3   2  745.13   39.70
  -2  -3   2  723.73   41.40
   2   3  -2  744.63   41.80
   2   3  -2  735.93   41.60
  -2   3   2  717.13   41.60
  -1  -3   2  876.41   45.20
   1  -3  -2  866.61   45.90
   1  -3  -2  879.31   46.00
  -1  -3   2  860.31   46.40
   1   3  -2  771.02   46.50
   1   3  -2  792.72   46.70
  -1   3   2  845.02   46.80
   0  -3  -2 1355.96   67.79
   0  -3   2 1277.57   68.19
   0  -3   2 1308.17   68.09
   0  -3  -2 1311.07   67.49
   0   3  -2 1175.58   68.39
   0   3   2 1166.38   68.19
   1  -3   2   86.39   10.70
   1  -3   2   78.19   11.50
  -1  -3  -2   76.89    9.20
  -1  -3  -2   85.09   10.30
  -1   3  -2   64.49    8.60
   1   3   2   88.79   10.90
   1   3   2   64.09    7.60
  -2  -3  -2 1107.59   59.89
   2  -3   2 1159.38   61.09
  -2  -3  -2 1226.88   60.79
   2   3   2 1129.19   60.99
   2   3   2 1013.50   60.09
  -2   3  -2 1114.69   61.49
   3  -3   2 1897.61  101.19
  -3  -3  -2 1856.81  100.19
   3  -3   2 2094.19  101.79
   3   3   2 1889.31  101.39
   3   3   2 1734.63  100.29
  -3   3  -2 1963.90  101.79
   4  -3   2   11.60    7.20
  -4  -3  -2   25.30    7.00
   4  -3   2   15.90    6.80
  -4  -3  -2   22.10    4.70
  -4   3  -2   13.70    7.50
   4   3   2   16.30    7.60
   4   3   2   20.90    5.50
   4   3   2   12.50    6.60
  -5  -3  -2  140.99   13.70
   5  -3   2  124.79   15.10
   5  -3   2  124.29   14.50
  -5  -3  -2  119.29   11.40
  -5   3  -2  145.79   16.30
   5   3   2  134.49   16.60
   5   3   2  148.79   17.60
   6  -3   2  135.59   15.90
   6  -3   2  154.58   17.20
   6  -3   2  132.09   16.90
   6   3   2  129.99   13.30
   6   3   2  140.29   18.70
  -6   3  -2  121.59   17.10
   6   3   2  133.69   19.40
   7  -3   2    0.60   10.60
   7  -3   2   -2.90    8.90
   7  -3   2    9.00    8.40
  -7  -3  -2    6.40    8.90
   7   3   2   14.20   11.80
   7   3   2    6.90    9.80
   8  -3   2  326.57   26.70
  -8  -3  -2  294.37   25.70
   8  -3   2  337.27   27.60
   8   3   2  315.87   30.00
   8   3   2  285.27   29.20
   8   3   2  303.77   23.10
  -9  -3  -2   -0.20   11.90
   9  -3   2   14.00   10.70
   9  -3   2   -9.50   11.40
   9  -3   2    5.50   14.10
   9   3   2   -7.30   12.70
   9   3   2  -13.20   17.40
  10  -3   2   10.20   16.60
  10  -3   2   -7.20   12.00
 -10  -3  -2   14.00   14.00
  10  -3   2   11.30   12.70
  10   3   2    0.20   18.80
  10   3   2   -3.00   14.00
 -11  -3  -2   47.50   19.80
  11  -3   2   86.19   25.20
  11  -3   2   59.69   16.40
  11   3   2   64.19   26.90
  12  -3   2   19.50   21.90
  12  -3   2   -0.90   24.50
 -12  -3  -2    8.30   30.60
  12  -3   2   34.00   16.60
  12   3   2  -17.60   24.80
  12   3   2   61.39   26.40
  13  -3   2    2.40   23.70
  13   3   2   74.39   31.00
  12  -4  -2   56.59   23.50
  12  -4  -2   39.70   29.30
  12   4  -2   77.99   27.90
  12   4  -2    5.90   29.70
  11  -4  -2   32.80   18.50
 -11  -4   2   28.20   22.00
  11   4  -2    7.40   24.10
  11   4  -2    3.50   21.50
 -10  -4   2    4.70   17.10
  10  -4  -2    7.10   13.20
  10  -4  -2   25.00   17.30
  10   4  -2   -7.00   16.20
  10   4  -2   24.60   36.40
   9  -4  -2  -19.10   11.60
  -9  -4   2  -10.90   13.70
   9  -4  -2   14.50   15.10
   9  -4  -2  -23.10   11.80
   9   4  -2   11.70   19.90
   9   4  -2  -21.60   13.70
  -8  -4   2   33.10   12.00
   8  -4  -2   45.50   13.70
   8  -4  -2   30.10   10.30
   8  -4  -2   12.90   10.30
   8   4  -2   47.20   16.30
   8   4  -2   18.10   12.20
  -8   4   2   36.20   12.20
   8   4  -2   49.30   11.60
  -8   4   2   44.30   13.70
   7  -4  -2   -8.10    9.40
   7  -4  -2   18.90   11.30
   7  -4  -2    0.70    8.70
  -7  -4   2   -7.10    9.90
   7   4  -2    0.30   10.70
  -7   4   2    9.00   11.50
   7   4  -2   17.80   14.30
   7   4  -2   19.70   10.70
  -7   4   2    6.80   11.40
  -6  -4   2  180.28   18.60
   6  -4  -2  220.88   19.70
   6   4  -2  204.78   24.40
  -6   4   2  197.18   21.90
   6   4  -2  206.38   20.30
   5  -4  -2   86.09   11.40
  -5  -4   2   67.29   14.20
   5   4  -2   81.69   11.70
   5   4  -2   76.99   12.60
  -5   4   2   96.89   12.50
  -4  -4   2  353.36   29.10
   4   4  -2  372.66   27.40
  -4   4   2  410.36   26.90
   4   4  -2  399.86   26.90
   3  -4  -2   10.80    6.60
  -3  -4   2   18.40    7.90
   3   4  -2   22.00    8.80
   3   4  -2   21.40    9.00
  -3   4   2   15.90    9.80
   2  -4  -2  255.97   17.90
  -2  -4   2  280.07   18.90
   2  -4  -2  221.48   17.90
  -2  -4   2  248.18   16.30
   2   4  -2  244.58   19.80
  -2   4   2  232.78   20.30
   2   4  -2  233.68   19.60
   1  -4  -2  766.22   42.00
  -1  -4   2  800.12   42.90
  -1  -4   2  739.23   41.20
   1  -4  -2  798.12   42.30
   1   4  -2  716.83   43.30
   1   4  -2  701.03   43.50
  -1   4   2  727.43   43.70
   0  -4  -2    1.60    6.30
   0  -4   2   -2.10    6.10
   0  -4   2   -2.80    6.50
   0  -4  -2    5.60    5.80
   0   4  -2   -3.10    8.60
   0   4   2   -1.50    8.20
   1  -4   2  293.37   19.80
   1  -4   2  275.47   19.60
  -1  -4  -2  270.67   18.30
  -1  -4  -2  259.67   19.20
   1   4   2  246.38   20.80
  -1   4  -2  267.87   21.60
   1   4   2  273.57   20.10
   2  -4   2  169.28   15.60
  -2  -4  -2  160.38   13.30
   2  -4   2  157.88   15.30
  -2  -4  -2  159.98   14.80
   2   4   2  148.89   14.90
  -2   4  -2  129.69   17.80
   2   4   2  163.48   16.20
  -3  -4  -2   67.29    9.60
  -3  -4  -2  100.29   10.50
   3  -4   2   72.39    9.90
   3   4   2  100.19   15.40
  -3   4  -2   79.29   11.60
   3   4   2   84.49   12.10
   4  -4   2  378.16   25.30
  -4  -4  -2  359.26   22.30
   4  -4   2  371.06   26.10
   4   4   2  372.96   26.20
   4   4   2  351.36   23.50
  -4   4  -2  404.36   27.00
   5  -4   2   23.30    9.20
   5  -4   2   16.90    9.90
  -5  -4  -2   14.30    7.70
  -5  -4  -2   22.20    6.00
  -5   4  -2   13.20   11.00
   5   4   2    6.50    6.90
   5   4   2    5.20   10.10
  -6  -4  -2  570.44   35.10
   6  -4   2  539.45   36.10
   6  -4   2  542.35   35.50
  -6   4  -2  577.44   37.40
   6   4   2  571.54   37.70
   7  -4   2  135.69   18.40
  -7  -4  -2  163.48   20.00
   7  -4   2  179.08   23.50
  -7   4  -2  194.78   23.50
   7   4   2  194.08   26.90
   8  -4   2    7.80   10.10
  -8  -4  -2    5.00   11.50
   8  -4   2   19.80   15.00
   8  -4   2   -0.20   10.80
   8   4   2   24.90   16.80
   8   4   2    1.20   12.90
   9  -4   2   30.30   13.00
   9  -4   2   18.40   15.70
   9  -4   2    4.10   13.70
  -9  -4  -2   40.60   15.10
   9   4   2   10.50   16.90
   9   4   2   -5.70   15.50
  10  -4   2   27.60   15.00
  10  -4   2   25.70   19.20
  10  -4   2   -3.80   14.90
 -10  -4  -2  -35.70   18.40
  10   4   2   34.00   18.60
  11  -4   2   33.60   20.20
 -11  -4  -2   40.00   27.10
  11  -4   2   -2.50   15.70
  11  -4   2   47.00   20.50
  11   4   2    7.80   20.30
  11   4   2   59.89   23.60
  12  -4   2  -10.90   30.60
  12  -4   2   23.80   24.40
  12   4   2   22.20   27.50
  11  -5  -2  -16.00   23.40
  11  -5  -2  -18.70   23.40
  11   5  -2   30.50   27.50
  11   5  -2  -19.40   19.00
  11   5  -2  -11.80   22.90
 -10  -5   2  129.49   27.20
  10  -5  -2  185.98   21.90
  10  -5  -2   86.39   19.00
  10   5  -2  156.38   27.50
  10   5  -2  134.99   20.80
  10   5  -2   94.69   23.10
   9  -5  -2   73.79   18.00
   9  -5  -2   26.40   13.80
  -9  -5   2   34.40   17.70
  -9   5   2   62.09   16.90
   9   5  -2   45.50   17.60
   9   5  -2   32.00   21.80
   9   5  -2    9.10   17.60
  -8  -5   2   22.60   13.70
   8  -5  -2    8.50   14.00
   8   5  -2    4.00   18.10
  -8   5   2   12.00   14.90
   8   5  -2   -5.20   14.40
   8   5  -2    1.50   16.50
  -7  -5   2  388.36   29.90
   7  -5  -2  372.26   29.40
   7  -5  -2  383.66   32.20
   7   5  -2  403.16   36.50
  -7   5   2  440.46   33.00
   7   5  -2  393.86   33.20
   6  -5  -2   38.40   10.30
   6  -5  -2   57.19   12.80
  -6  -5   2   59.59   11.50
   6   5  -2   47.30   14.00
  -6   5   2   60.89   14.20
   6   5  -2   64.19   15.30
   5  -5  -2    5.90   11.10
   5  -5  -2   14.10   10.50
  -5   5   2    3.00   12.50
   5   5  -2   17.60   13.00
   5   5  -2   14.60   11.20
   4  -5  -2 1974.80  102.29
  -4  -5   2 1813.02  103.09
  -4   5   2 1952.20  103.79
   4   5  -2 1779.42  102.89
   4   5  -2 1946.31  103.89
  -3  -5   2   -6.60    9.60
   3  -5  -2   -5.50    8.80
   3  -5  -2   -0.50    7.80
   3   5  -2    4.10   11.50
   3   5  -2    3.10   11.10
  -3   5   2    5.80   11.60
   2  -5  -2  121.69   16.60
   2  -5  -2  131.09   15.10
  -2  -5   2  101.89   13.30
  -2  -5   2  120.69   16.60
  -2   5   2  115.49   15.40
   2   5  -2  116.49   14.70
   2   5  -2  141.49   19.70
  -1  -5   2  849.61   46.90
   1  -5  -2  850.31   48.30
   1  -5  -2  848.12   47.80
  -1  -5   2  831.52   48.80
  -1   5   2  813.22   50.39
   1   5  -2  871.11   50.39
   0  -5  -2  182.08   17.10
   0  -5   2  204.78   18.90
   0  -5  -2  207.08   18.30
   0  -5   2  209.68   16.70
   0   5  -2  214.98   22.30
   0   5   2  187.68   20.80
  -1  -5  -2   53.59    9.70
  -1  -5  -2   63.59    8.60
   1  -5   2   69.79    9.90
   1  -5   2   74.79    9.50
  -1   5  -2   53.69   12.70
   1   5   2   67.49   12.90
   2  -5   2  461.25   29.10
  -2  -5  -2  431.66   32.10
  -2  -5  -2  435.76   27.10
   2   5   2  443.96   30.40
  -2   5  -2  440.36   32.60
   2   5   2  438.56   31.50
   3  -5   2   82.59   11.90
  -3  -5  -2  108.39   13.70
   3  -5   2  103.69   12.80
  -3  -5  -2   84.19   11.40
   3   5   2   93.79   14.00
   3   5   2   85.79   13.00
  -3   5  -2  103.79   14.80
   4  -5   2   33.40   10.30
   4  -5   2   37.70   10.50
  -4  -5  -2   32.60    8.10
  -4   5  -2   35.10   12.80
   4   5   2   31.60   12.50
   5  -5   2  684.13   41.40
   5  -5   2  676.63   42.00
  -5  -5  -2  629.44   40.50
   5   5   2  655.33   43.80
   5   5   2  655.13   39.80
  -5   5  -2  673.33   43.00
  -6  -5  -2   23.50   11.90
   6  -5   2   30.20   12.30
   6  -5   2   19.40   11.00
   6   5   2   32.30   14.80
  -6   5  -2   19.90   14.30
  -7  -5  -2   12.60   12.80
   7  -5   2    2.90   13.30
   7  -5   2   17.90   14.70
  -7   5  -2   21.70   15.10
   7   5   2   29.60   15.90
   8  -5   2  112.09   19.60
   8  -5   2  106.69   16.90
  -8  -5  -2   95.59   17.00
   8   5   2   89.09   18.10
   8   5   2   95.79   20.20
  -8   5  -2  143.79   18.50
   9  -5   2  179.78   27.90
  -9  -5  -2  127.99   23.20
   9  -5   2  189.58   24.50
   9   5   2  158.48   21.80
  10  -5   2    5.00   21.30
  10  -5   2  -27.70   15.80
  10  -5   2  -21.80   15.30
  10   5   2  -25.80   20.30
  10   5   2   40.40   24.80
  11  -5   2  -19.00   22.10
  11  -5   2   16.10   24.00
  11  -5   2   13.20   18.20
  11   5   2  -34.60   27.90
  11   5   2  -30.60   22.70
  10  -6  -2   35.40   23.10
 -10   6   2   29.10   20.10
  10   6  -2   -1.80   23.70
  10   6  -2  -19.00   23.50
  10   6  -2   79.09   27.60
   9  -6  -2    3.40   19.10
   9   6  -2   41.00   20.70
   9   6  -2  -38.00   22.40
   9   6  -2    8.50   22.70
  -8  -6   2   50.59   22.90
   8  -6  -2   97.29   19.80
   8   6  -2   47.80   21.00
   8   6  -2   74.09   21.60
  -8   6   2   65.99   16.70
  -7  -6   2   82.99   18.80
   7  -6  -2   76.69   17.30
   7  -6  -2   64.69   18.00
   7   6  -2   75.19   19.70
  -7   6   2   98.59   18.70
  -6  -6   2   -2.80   13.20
   6  -6  -2    4.90   14.20
   6  -6  -2  -26.40   12.20
  -6   6   2    5.80   15.20
   6   6  -2   29.10   17.80
   6   6  -2   20.80   17.80
   5  -6  -2   28.30   14.10
   5  -6  -2   24.50   12.00
   5  -6  -2   26.10   12.40
  -5  -6   2    8.50   14.50
  -5   6   2   10.90   16.90
   5   6  -2   40.70   16.90
   5   6  -2   20.90   16.10
   4  -6  -2   35.40   12.70
  -4  -6   2   25.20   13.30
   4  -6  -2   27.90   10.30
   4   6  -2   31.00   16.10
   4   6  -2   55.99   15.90
  -4   6   2   55.29   16.10
   3  -6  -2   -6.70    9.50
   3  -6  -2   -5.10   10.30
  -3  -6   2   -1.60    8.20
  -3  -6   2   -4.00   10.30
   3   6  -2   -5.50   14.50
  -3   6   2   -7.30   14.20
   3   6  -2    9.60   14.80
   2  -6  -2   78.79   12.30
   2  -6  -2   51.19   11.90
  -2  -6   2   59.09   10.10
  -2  -6   2   76.39   12.10
  -2   6   2   60.19   17.10
   2   6  -2   75.39   16.80
  -1  -6   2   67.89   10.10
  -1  -6   2   67.29   13.20
   1  -6  -2   43.60   12.10
   1  -6  -2   70.49   10.80
  -1   6   2   71.39   16.00
   1   6  -2   84.79   15.80
   0  -6  -2   -4.80   10.50
   0  -6  -2  -10.20    8.90
   0  -6   2   17.70   11.10
   0   6  -2   18.60   14.50
   0   6   2   -6.50   13.60
   1  -6   2   37.70   10.00
   1  -6   2   68.09   11.90
  -1  -6  -2   32.10   11.70
  -1   6  -2   53.29   15.50
   1   6   2   33.90   14.40
   2  -6   2   28.00   10.70
   2  -6   2   26.30   10.50
  -2  -6  -2   17.40   10.90
  -2  -6  -2   25.60    9.00
   2   6   2   33.60   14.70
   2   6   2   49.40   14.10
  -2   6  -2   31.80   15.90
   3  -6   2   40.20   10.90
   3  -6   2   32.90   11.40
  -3  -6  -2   15.20   11.50
  -3  -6  -2   33.80    9.70
  -3   6  -2   52.99   16.30
   3   6   2   49.40   14.60
   3   6   2   22.80   16.40
   4  -6   2   22.70   11.70
  -4  -6  -2   26.00    9.20
   4  -6   2   15.70   12.40
  -4  -6  -2   14.10   13.80
  -4   6  -2   25.80   15.70
   4   6   2   40.60   16.20
   4   6   2   22.70   14.10
   5  -6   2   13.80   14.50
  -5  -6  -2  -13.90    9.60
   5  -6   2  -16.30   11.20
   5   6   2   16.80   17.10
   5   6   2   -2.60   17.80
  -5   6  -2   -2.70   15.90
  -6  -6  -2   61.49   15.60
   6  -6   2   31.60   15.00
  -6   6  -2   57.39   18.20
   6   6   2   43.60   16.80
   6   6   2   42.30   19.40
  -7  -6  -2   43.80   21.10
   7  -6   2   27.00   18.70
   7   6   2   45.50   21.60
   7   6   2   76.69   18.40
  -7   6  -2   65.49   18.40
   8  -6   2   14.90   19.50
   8  -6   2  -28.10   17.50
  -8  -6  -2   19.40   27.20
   8   6   2    7.80   21.70
  -8   6  -2    9.80   24.80
   8   6   2    9.60   21.80
   9  -6   2  -24.10   19.70
   9  -6   2  -10.30   22.50
   9   6   2   17.50   23.70
   9   6   2    1.60   24.20
   8  -7  -2  -17.80   20.80
  -8   7   2   16.00   22.10
   8   7  -2    8.90   26.20
   7  -7  -2   94.79   22.80
   7  -7  -2   68.99   23.80
  -7   7   2  125.59   24.50
   7   7  -2  120.69   24.60
   7   7  -2  127.19   27.70
  -6  -7   2    9.40   34.00
   6  -7  -2   -8.00   15.30
   6  -7  -2    7.70   17.40
  -6   7   2   22.20   21.30
   6   7  -2   11.90   23.50
   6   7  -2    0.00   21.30
  -5  -7   2   -7.60   20.50
   5  -7  -2   -2.70   15.70
   5  -7  -2  -15.80   20.40
   5  -7  -2   -4.90   15.90
   5   7  -2  -13.30   23.00
  -5   7   2   14.60   20.10
   5   7  -2   33.30   20.60
   4  -7  -2  182.38   20.70
  -4  -7   2  168.38   22.30
   4  -7  -2  171.88   19.50
  -4   7   2  232.98   30.00
   3  -7  -2   15.30   14.10
  -3  -7   2   -3.50   10.60
  -3  -7   2   29.70   15.00
   3  -7  -2    1.10   13.70
   3   7  -2   34.80   20.70
   2  -7  -2  -11.40   12.30
   2  -7  -2  -23.40   13.20
  -2   7   2   -1.80   19.30
   2   7  -2    4.90   20.70
  -1  -7   2  108.79   17.20
   1  -7  -2  106.19   15.60
  -1  -7   2  107.79   14.90
   1  -7  -2  130.99   15.50
   1   7  -2  140.99   23.60
  -1   7   2  158.18   23.00
   0  -7   2  -10.60   14.20
   0  -7   2  -16.10   11.50
   0  -7  -2    0.40   13.10
   0  -7  -2   -7.40   11.80
   0   7   2   18.90   17.10
   0   7  -2    5.50   18.40
  -1  -7  -2    0.00   13.50
   1  -7   2    4.30   11.90
  -1  -7  -2   -0.30   12.40
   1  -7   2    8.30   13.40
   1   7   2   21.70   19.90
  -1   7  -2   12.10   16.70
   2  -7   2  196.38   25.20
  -2  -7  -2  165.68   21.40
  -2  -7  -2  149.99   18.90
   2  -7   2  181.88   23.00
   2   7   2  176.18   22.80
  -2   7  -2  200.98   29.70
   3  -7   2   52.29   15.10
   3  -7   2   46.20   14.00
  -3  -7  -2   84.39   13.80
  -3  -7  -2   53.79   17.20
   3   7   2  117.59   23.30
  -3   7  -2   81.79   35.10
  -4  -7  -2  -10.70   13.70
   4  -7   2   -0.30   14.50
  -4  -7  -2   -6.40   17.20
   4  -7   2   15.00   15.10
  -4   7  -2   10.60   21.30
   4   7   2   13.00   19.10
   4   7   2   19.90   22.50
   5  -7   2  -21.90   17.40
   5  -7   2   31.30   17.80
  -5  -7  -2   34.00   13.20
   5  -7   2   12.60   18.60
  -5   7  -2   17.50   19.60
   5   7   2   69.79   29.50
   6  -7   2   -4.60   18.30
   6  -7   2   16.70   23.80
   6   7   2   18.10   29.70
  -6   7  -2   -0.90   20.60
   6   7   2   32.30   21.60
   7  -7   2  -15.40   19.80
   7   7   2    7.90   24.50
  -7   7  -2    4.20   20.00
   7   7   2    8.20   26.90
   8  -7   2   61.69   23.90
  -8   7  -2    4.50   22.20
   8   7   2  -22.90   25.10
   8   7   2   12.30   31.00
   5  -8  -2   -7.30   20.40
   5   8  -2   62.59   25.60
  -5   8   2  -12.60   25.40
   5   8  -2   24.50   28.30
  -4   8   2  -11.20   25.40
   4   8  -2    7.40   27.00
  -3  -8   2   -7.40   14.20
   3  -8  -2   12.00   25.30
   3  -8  -2  -26.30   18.40
   3   8  -2   16.40   29.00
  -3   8   2   18.00   25.40
   2  -8  -2   17.70   19.30
  -2  -8   2   49.50   17.00
   2  -8  -2   67.79   22.80
   2   8  -2   92.19   30.10
  -2   8   2   91.99   25.50
  -1  -8   2   -9.80   15.40
   1  -8  -2  -38.70   19.10
   1  -8  -2   11.90   18.30
  -1   8   2   19.00   25.20
   1   8  -2   23.50   25.60
   0  -8  -2  -31.30   16.30
   0  -8   2   27.60   16.40
   0   8  -2    1.50   23.70
   0   8   2   27.60   27.00
   1  -8   2   53.39   18.20
  -1  -8  -2   38.00   16.80
  -1  -8  -2   19.40   20.30
  -1   8  -2  128.79   28.60
   1   8   2   72.59   27.10
  -2  -8  -2  -34.20   19.60
   2  -8   2   18.50   20.20
  -2  -8  -2  -20.70   15.90
  -2   8  -2  -21.20   25.60
   2   8   2   33.50   26.80
  -3  -8  -2  -26.20   17.40
  -3  -8  -2  -21.60   23.30
   3  -8   2   -3.70   24.30
   3   8   2    8.90   28.50
  -3   8  -2  -23.40   23.30
   4  -8   2   72.79   20.40
  -4  -8  -2   26.10   17.30
   4   8   2   55.19   29.70
  -4   8  -2   80.29   25.30
   5  -8   2   25.20   21.10
   5   8   2   22.30   24.90
  -5   8  -2   79.69   25.10
   5   8   2   67.19   33.50
  14   0  -3    0.40   23.70
 -14   0   3  -35.10   31.00
 -13   0   3   -9.90   19.70
  13   0  -3   -2.80   20.40
  12   0  -3   16.30   17.30
 -12   0   3  -24.40   14.10
  12   0  -3   -6.50   19.40
  11   0  -3   16.80   14.80
 -11   0   3   16.70   17.00
 -11   0   3    9.60   13.10
  11   0  -3    4.50   13.40
  10   0  -3   -5.50   10.30
 -10   0   3   -1.80   10.90
 -10   0   3   -8.20   14.30
  10   0  -3    8.50   11.80
  -9   0   3   -0.70   12.20
   9   0  -3  -20.30    8.80
   9   0  -3    3.90   11.00
  -9   0   3   -8.50   10.90
  -8   0   3   16.00    8.80
   8   0  -3    2.20    7.80
   8   0  -3   12.80    8.80
  -8   0   3    3.80   10.50
  -7   0   3  -12.00    8.30
   7   0  -3    7.40    7.60
   7   0  -3   -0.10    7.20
  -7   0   3    1.90    7.10
  -6   0   3    4.30    7.70
   6   0  -3   -3.80    7.00
  -6   0   3   15.60    6.30
   6   0  -3   -1.40    6.40
   5   0  -3    9.00    6.30
  -5   0   3    2.20    6.90
  -5   0   3    8.80    5.70
   5   0  -3    1.90    6.10
  -4   0   3   -2.10    4.20
   4   0  -3    0.00    5.00
  -4   0   3    0.80    5.70
   4   0  -3    3.30    4.90
  -3   0   3    3.70    4.70
   3   0  -3    1.50    3.80
   3   0  -3    2.40    4.40
  -3   0   3    5.10    3.70
   2   0  -3   -1.00    2.60
   2   0  -3    0.00    3.50
  -1   0   3    1.30    2.70
  -1   0   3   -2.60    2.00
   1   0  -3   -0.70    2.00
   1   0  -3   -1.10    2.40
   0   0   3    6.90    2.00
   0   0  -3    7.30    1.90
   0   0  -3    3.00    2.00
   1   0   3    3.50    3.30
  -1   0  -3    2.10    3.10
   1   0   3    0.20    2.80
   2   0   3    4.90    4.40
  -2   0  -3    1.60    4.00
  -3   0  -3    1.20    4.90
   3   0   3    4.80    5.10
   4   0   3   -3.50    5.30
   4   0   3   -0.10    6.00
  -4   0  -3    0.60    5.30
  -5   0  -3   14.90    6.40
   5   0   3   12.60    7.30
   5   0   3   -0.10    7.00
   6   0   3   -0.40    7.60
   6   0   3    0.20    7.30
  -6   0  -3    8.10    6.70
   7   0   3    6.50    7.50
  -7   0  -3  -18.00    7.30
   7   0   3   -3.00    8.20
  -8   0  -3    6.50    7.90
   8   0   3   -3.70    9.20
   8   0   3    1.60    9.70
   9   0   3  -13.10    9.90
  -9   0  -3   19.80   11.10
   9   0   3   -4.40   11.50
  10   0   3    7.20   14.00
  10   0   3   -0.90   11.40
  10   0   3    9.10   10.20
 -10   0  -3    6.40   12.40
  11   0   3    1.90   13.20
 -11   0  -3   17.60   13.20
  11   0   3   18.80   16.30
  12   0   3  -24.70   24.20
  12   0   3  -22.30   22.90
 -12   0  -3  -26.40   17.40
  13   0   3   22.70   22.60
  13   0   3    2.90   17.30
 -13  -1   3   25.40   21.80
  13  -1  -3   16.10   22.10
 -13   1   3    1.10   19.90
  13   1  -3    7.10   23.10
  12  -1  -3   35.80   17.70
  12  -1  -3  -17.00   19.70
 -12  -1   3   -6.30   15.80
  12   1  -3   32.60   18.00
 -12   1   3  -15.70   14.50
 -12   1   3   27.90   19.90
  12   1  -3  -13.50   18.60
 -11  -1   3   51.99   17.90
 -11  -1   3   53.99   14.10
  11  -1  -3   51.49   15.70
  11  -1  -3   43.90   14.00
 -11   1   3   62.69   12.60
 -11   1   3   52.89   18.50
  11   1  -3   50.39   14.30
  11   1  -3   85.39   16.40
  10  -1  -3  -12.30   12.80
  10  -1  -3  -13.10   10.80
 -10  -1   3   -7.90   10.60
 -10  -1   3  -19.20   14.30
  10   1  -3  -25.90   11.40
  10   1  -3   -6.80   12.50
 -10   1   3  -19.20   14.70
 -10   1   3  -14.60    9.50
  -9  -1   3  236.58   28.20
  -9  -1   3  225.28   30.00
   9  -1  -3  256.37   23.70
   9  -1  -3  228.98   26.00
   9   1  -3  228.18   22.90
  -9   1   3  227.38   24.00
   9   1  -3  265.77   26.00
  -9   1   3  245.78   30.30
   8  -1  -3 1253.67   67.99
   8  -1  -3 1217.48   67.19
  -8  -1   3 1165.88   69.99
  -8  -1   3 1271.27   66.89
   8   1  -3 1080.99   66.69
   8   1  -3 1298.67   68.69
  -8   1   3 1219.08   66.39
  -8   1   3 1191.58   69.89
   7  -1  -3  434.46   28.30
   7  -1  -3  381.56   26.40
  -7  -1   3  394.36   30.50
  -7  -1   3  414.96   25.90
   7   1  -3  354.06   25.90
  -7   1   3  456.55   25.40
  -7   1   3  405.26   30.50
   7   1  -3  421.96   28.90
  -6  -1   3  595.24   32.80
   6  -1  -3  585.54   34.30
   6  -1  -3  534.75   33.00
  -6  -1   3  528.25   35.80
  -6   1   3  576.64   32.30
  -6   1   3  574.14   35.70
   6   1  -3  553.24   34.80
   6   1  -3  551.54   32.70
   5  -1  -3 1971.60  102.59
  -5  -1   3 1853.51  102.79
  -5  -1   3 2069.89  101.59
   5  -1  -3 1875.81  101.59
  -5   1   3 1826.62  102.89
   5   1  -3 1997.60  102.59
  -5   1   3 1971.80  101.39
   5   1  -3 1792.92  101.39
   4  -1  -3 1436.66   80.79
   4  -1  -3 1598.24   81.79
  -4  -1   3 1406.16   81.89
  -4  -1   3 1581.94   80.79
   4   1  -3 1527.85   81.79
   4   1  -3 1562.94   80.79
  -4   1   3 1661.63   80.79
  -4   1   3 1455.05   81.99
   3  -1  -3 1204.48   61.79
  -3  -1   3 1181.58   60.89
   3  -1  -3 1118.79   60.89
  -3  -1   3 1110.19   61.89
  -3   1   3 1069.79   61.89
   3   1  -3 1209.68   61.79
   3   1  -3 1049.89   61.59
  -3   1   3 1262.97   60.89
   2  -1  -3 4159.68  207.68
  -2  -1   3 3985.50  207.68
   2  -1  -3 4028.00  207.58
   2   1  -3 4114.19  207.68
  -2   1   3 4154.48  207.38
   2   1  -3 3762.22  207.58
  -2   1   3 3659.93  207.78
  -1  -1   3 5186.68  271.57
  -1  -1   3 5456.65  271.77
  -1  -1   3 5190.98  271.57
   1  -1  -3 5306.67  271.67
   1  -1  -3 5255.67  271.67
  -1   1   3 5294.67  271.67
   1   1  -3 5047.10  271.57
   1   1  -3 5022.20  271.57
   0  -1   3  337.27   19.50
   0  -1  -3  352.16   19.20
   0  -1   3  365.86   19.40
   0   1   3  331.67   19.40
   0   1  -3  348.27   19.70
   1  -1   3 2489.55  130.79
  -1  -1  -3 2641.14  130.49
  -1  -1  -3 2477.65  130.39
   1   1   3 2603.24  130.29
  -1   1  -3 2198.08  131.19
   1   1   3 2579.64  130.59
  -3  -1  -3  570.24   30.50
   3  -1   3  551.44   30.60
   3  -1   3  509.05   30.60
  -3   1  -3  579.14   30.40
   3   1   3  543.95   30.00
   3   1   3  506.15   30.50
  -4  -1  -3   12.80    5.80
   4  -1   3   18.60    5.80
   4  -1   3   10.10    5.90
   4  -1   3   14.20    6.30
   4   1   3   11.80    4.90
   4   1   3    5.30    5.80
  -4   1  -3   18.80    5.60
   4   1   3   11.10    6.30
   5  -1   3  820.02   44.50
   5  -1   3  783.22   42.90
  -5  -1  -3  811.22   43.30
   5  -1   3  740.93   43.60
   5   1   3  749.13   43.60
   5   1   3  722.33   42.60
   5   1   3  797.62   44.50
  -5   1  -3  758.42   43.00
   6  -1   3  814.92   42.90
   6  -1   3  754.12   41.10
   6  -1   3  707.03   41.90
  -6  -1  -3  711.23   41.20
   6   1   3  715.13   42.70
   6   1   3  667.13   41.60
  -6   1  -3  720.43   41.10
   6   1   3  688.93   40.50
   7  -1   3  891.51   51.19
   7  -1   3  952.50   51.89
   7  -1   3  934.61   50.29
  -7  -1  -3  902.41   50.69
  -7   1  -3  880.21   50.39
   7   1   3  932.21   52.09
   7   1   3  822.92   49.80
   7   1   3  847.22   51.09
   8  -1   3  565.54   34.20
   8  -1   3  570.04   36.40
  -8  -1  -3  574.14   35.20
   8  -1   3  591.64   37.00
   8   1   3  581.34   36.90
  -8   1  -3  540.45   34.50
   8   1   3  538.75   36.30
   8   1   3  507.15   34.20
   9  -1   3    0.60   10.40
   9  -1   3   22.90   10.00
   9  -1   3    7.70   11.90
  -9  -1  -3    4.50   10.80
   9   1   3   10.10   10.10
   9   1   3    3.90   10.20
  -9   1  -3   12.40   10.00
   9   1   3   -1.90   11.50
  10  -1   3   -3.00   10.80
  10  -1   3   12.80   11.20
  10  -1   3    8.10   15.20
 -10  -1  -3   18.60   13.00
  10   1   3   21.40   13.00
  10   1   3    4.00   11.90
  10   1   3    3.70   15.00
 -10   1  -3    8.40   11.10
 -11  -1  -3  113.29   16.80
  11  -1   3   87.79   18.10
  11  -1   3   62.69   16.60
  11  -1   3  122.39   20.20
  11   1   3  123.49   18.60
  11   1   3  152.18   21.10
 -11   1  -3  122.99   17.00
  11   1   3   92.99   16.70
 -12  -1  -3    1.40   20.00
  12  -1   3   22.30   15.70
  12  -1   3   26.00   21.30
 -12   1  -3    7.60   18.60
  12   1   3  -29.10   22.00
  12   1   3  -26.50   18.70
  13  -1   3   54.29   23.50
  13  -1   3   56.19   19.60
  13   1   3   50.09   24.20
  13   1   3   71.99   21.50
 -13  -2   3   23.80   25.60
  13  -2  -3   92.89   21.90
  13   2  -3  110.19   32.10
 -13   2   3   37.60   24.60
  12  -2  -3    1.50   22.80
 -12  -2   3   26.90   17.30
  12  -2  -3   51.49   18.30
 -12   2   3   15.90   15.60
  12   2  -3   18.80   19.80
  11  -2  -3   17.40   15.70
  11  -2  -3  -23.30   13.00
 -11  -2   3  -13.80   14.40
 -11   2   3   29.20   18.40
  11   2  -3    3.00   14.60
 -10  -2   3   73.49   15.10
  10  -2  -3   92.19   22.40
  10  -2  -3   48.20   14.10
 -10   2   3   66.79   13.00
 -10   2   3   67.19   15.90
  10   2  -3   56.19   13.10
   9  -2  -3  288.77   27.30
   9  -2  -3  221.58   24.20
  -9  -2   3  242.48   22.60
  -9  -2   3  230.88   31.00
   9   2  -3  270.27   28.00
  -9   2   3  256.87   31.50
  -9   2   3  238.98   21.50
  -8  -2   3   18.90   11.70
   8  -2  -3   26.50    9.10
   8  -2  -3   28.10    9.90
  -8  -2   3   25.90   10.60
   8  -2  -3   36.20    7.90
  -8   2   3   23.20   11.50
  -8   2   3   30.10    9.70
   8   2  -3   12.70    9.80
   7  -2  -3    5.90    6.30
  -7  -2   3   10.40    7.60
   7  -2  -3   21.40    8.60
  -7  -2   3   -7.90    9.10
   7  -2  -3    8.70    7.30
  -7   2   3    9.90    6.60
  -7   2   3   -2.30    9.40
   7   2  -3    0.50   10.90
   7   2  -3   -4.60    8.10
   6  -2  -3 1227.48   64.49
   6  -2  -3 1208.38   66.19
  -6  -2   3 1263.47   64.99
  -6  -2   3 1150.28   67.09
   6  -2  -3 1184.38   65.19
   6   2  -3 1223.28   66.29
  -6   2   3 1181.28   64.79
  -6   2   3 1204.68   66.89
   6   2  -3 1140.19   66.49
  -5  -2   3  108.79   17.00
   5  -2  -3  106.19   12.30
  -5  -2   3  118.19   12.30
   5  -2  -3  118.99   14.80
   5  -2  -3   77.99   10.90
   5   2  -3  108.79   14.60
  -5   2   3  125.09   17.00
   5   2  -3  115.89   15.50
  -5   2   3   98.09   12.20
   4  -2  -3   22.20    6.10
  -4  -2   3   18.30    5.20
   4  -2  -3   15.20    5.50
  -4  -2   3   13.80    6.60
  -4   2   3   19.40    7.10
   4   2  -3   16.80    7.00
   4   2  -3   24.40    6.10
   4   2  -3   18.10    5.20
  -4   2   3   22.10    6.20
  -3  -2   3 1467.35   82.19
   3  -2  -3 1644.04   82.19
   3  -2  -3 1649.13   82.19
  -3  -2   3 1512.15   82.39
   3   2  -3 1380.26   81.69
   3   2  -3 1679.13   82.19
   3   2  -3 1515.95   82.39
  -3   2   3 1567.74   82.39
  -3   2   3 1505.75   82.09
  -2  -2   3  168.28   12.20
   2  -2  -3  144.39   11.40
  -2   2   3  123.89   11.80
   2   2  -3  116.59   11.20
   2   2  -3  147.59   12.40
  -1  -2   3    3.90    4.70
   1  -2  -3    4.40    4.30
  -1  -2   3   10.40    4.70
  -1   2   3    8.80    4.90
   1   2  -3   10.90    5.00
   1   2  -3    4.60    4.80
   0  -2  -3 1707.23   86.09
   0  -2   3 1646.34   86.39
   0  -2   3 1738.03   86.49
   0  -2  -3 1726.13   85.89
   0   2   3 1573.34   86.09
   0   2   3 1566.64   86.89
   0   2  -3 1484.95   86.39
  -1  -2  -3   28.90    4.60
   1  -2   3   30.50    5.60
  -1  -2  -3   32.80    4.30
   1   2   3   31.80    4.90
   1   2   3   31.70    5.10
  -1   2  -3   25.30    6.30
   2  -2   3  560.54   30.30
  -2  -2  -3  566.44   29.10
   2  -2   3  498.05   29.70
   2   2   3  503.45   29.20
   2   2   3  508.15   29.70
  -2   2  -3  539.25   30.40
   3  -2   3  297.97   19.50
  -3  -2  -3  304.97   19.00
   3  -2   3  301.07   19.00
  -3  -2  -3  298.97   17.90
   3   2   3  304.37   18.30
  -3   2  -3  297.57   20.10
   3   2   3  322.57   19.80
   4  -2   3   13.20    6.20
   4  -2   3   20.70    6.50
  -4  -2  -3   12.50    6.50
   4  -2   3   24.50    7.30
  -4  -2  -3   20.00    4.90
   4   2   3    8.20    6.70
  -4   2  -3   17.20    6.40
  -4   2  -3   18.80    7.20
   4   2   3   19.50    5.50
   4   2   3   21.10    7.60
   5  -2   3  405.06   26.70
  -5  -2  -3  384.46   24.80
   5  -2   3  392.56   25.70
   5  -2   3  399.26   25.20
   5   2   3  392.26   27.00
  -5   2  -3  430.96   24.80
   5   2   3  380.56   23.80
   6  -2   3  221.48   19.20
  -6  -2  -3  198.28   16.70
   6  -2   3  189.08   17.20
   6  -2   3  201.38   18.30
   6   2   3  180.98   15.40
  -6   2  -3  189.38   16.00
   6   2   3  199.18   20.80
   6   2   3  185.18   17.70
  -7  -2  -3  121.79   17.50
   7  -2   3  123.89   14.00
   7  -2   3  156.88   18.60
   7  -2   3  127.49   16.00
   7   2   3  145.29   20.00
   7   2   3  123.19   14.20
  -7   2  -3  111.69   15.90
   7   2   3  108.69   13.20
  -8  -2  -3  122.19   17.10
   8  -2   3  102.99   12.30
   8  -2   3   95.59   14.00
   8  -2   3   76.09   11.40
   8   2   3   81.29   13.60
  -8   2  -3   97.19   11.40
   8   2   3   67.99   12.20
   8   2   3   82.79   10.60
   9  -2   3   53.39   12.10
   9  -2   3   59.59   15.10
  -9  -2  -3   61.79   12.90
   9  -2   3   52.59   12.60
   9   2   3   48.00   12.10
   9   2   3   70.79   14.70
   9   2   3   52.69   11.40
  -9   2  -3   62.19   11.60
  10  -2   3    4.30   16.70
 -10  -2  -3   21.50   13.90
  10  -2   3  -13.30   12.90
  10  -2   3    9.80   12.30
  10   2   3   10.70   16.50
  10   2   3  -11.70   12.40
  10   2   3    1.70   12.30
 -10   2  -3   17.30   11.70
 -11  -2  -3    2.10   15.60
  11  -2   3  -13.50   15.50
  11  -2   3    8.20   13.30
  11  -2   3  -25.50   16.70
  11   2   3   -1.20   16.90
  11   2   3   11.40   14.20
 -11   2  -3  -16.50   13.40
  11   2   3   12.20   15.60
  12  -2   3  -15.90   23.70
 -12  -2  -3  -13.00   24.90
  12  -2   3   -6.80   16.40
  12  -2   3    7.50   19.00
  12   2   3   -9.10   22.70
  12   2   3   20.40   17.10
  12   2   3   16.20   19.20
 -12   2  -3  -33.90   22.00
  13  -2   3  -17.30   18.10
  13  -2   3   -5.10   24.00
  13   2   3    2.80   24.20
  13   2   3  -11.00   20.70
  13  -3  -3   -8.10   22.90
 -13  -3   3   16.60   41.20
  13   3  -3   27.10   31.50
  12  -3  -3  -13.40   22.50
 -12  -3   3  -35.90   22.20
  12  -3  -3  -12.80   24.40
  12   3  -3  -29.40   20.50
  12   3  -3   -4.60   28.40
  11  -3  -3   19.80   18.40
  11  -3  -3   -3.80   15.00
 -11  -3   3    7.40   17.30
  11   3  -3    0.60   16.10
 -11   3   3   27.30   18.50
  11   3  -3    5.20   22.70
  10  -3  -3   37.70   14.90
 -10  -3   3  -10.10   13.70
  10  -3  -3   12.60   10.20
  10  -3  -3  -26.60   12.90
  10   3  -3  -18.90   14.20
  10   3  -3   16.10   19.70
 -10   3   3   15.00   17.90
   9  -3  -3  322.77   30.80
   9  -3  -3  372.96   25.50
  -9  -3   3  315.07   28.80
   9  -3  -3  380.56   30.00
   9   3  -3  336.87   31.60
   9   3  -3  349.77   35.90
  -9   3   3  421.56   36.00
  -8  -3   3   74.49   11.80
   8  -3  -3   75.79   12.80
   8  -3  -3   71.39   11.00
   8  -3  -3   73.69   10.50
  -8   3   3  109.89   12.90
   8   3  -3   55.79   12.10
   8   3  -3   78.99   15.70
  -8   3   3   71.59   13.50
  -7  -3   3  473.95   35.10
   7  -3  -3  564.84   33.30
   7  -3  -3  571.94   34.30
   7  -3  -3  500.15   31.70
  -7  -3   3  504.25   36.60
   7   3  -3  514.25   35.30
  -7   3   3  538.35   32.90
   7   3  -3  482.35   36.70
  -7   3   3  546.05   37.20
  -6  -3   3  202.38   17.70
  -6  -3   3  203.58   22.00
   6  -3  -3  204.48   19.30
   6  -3  -3  212.68   17.80
   6   3  -3  192.28   20.50
   6   3  -3  177.98   16.60
   6   3  -3  189.28   21.20
  -6   3   3  205.78   18.30
  -6   3   3  203.88   21.90
  -5  -3   3  267.47   17.60
   5  -3  -3  241.88   18.10
   5  -3  -3  234.88   19.40
  -5  -3   3  223.68   21.30
   5   3  -3  233.18   18.00
   5   3  -3  238.88   19.90
  -5   3   3  236.08   21.20
   5   3  -3  219.38   20.10
  -5   3   3  243.48   19.10
   4  -3  -3   46.50    7.80
   4  -3  -3   42.20    6.30
  -4  -3   3   41.90    8.40
  -4   3   3   31.90    7.40
  -4   3   3   39.60    8.30
   4   3  -3   40.70    9.10
   4   3  -3   37.30    7.50
  -3  -3   3   41.50    7.20
   3  -3  -3   40.50    6.60
   3   3  -3   33.70    7.50
   3   3  -3   18.00    7.30
  -3   3   3   37.80    7.60
   2  -3  -3  519.85   29.10
  -2  -3   3  543.95   29.60
   2   3  -3  477.45   29.70
   2   3  -3  461.45   29.90
  -2   3   3  499.45   29.90
  -1  -3   3  158.38   13.90
   1  -3  -3  162.88   13.10
   1  -3  -3  181.28   12.70
   1   3  -3  166.98   14.50
   1   3  -3  145.79   14.50
  -1   3   3  159.48   14.40
   0  -3   3   29.30    6.80
   0  -3  -3   33.30    5.60
   0  -3  -3   28.10    5.70
   0   3   3   32.10    6.80
   0   3  -3   33.60    7.50
  -1  -3  -3 2410.56  127.29
  -1  -3  -3 2451.95  127.49
   1  -3   3 2505.65  128.19
   1  -3   3 2688.93  128.09
  -1   3  -3 2419.26  128.29
   1   3   3 2203.48  127.29
   1   3   3 2287.87  127.59
   2  -3   3  874.11   46.10
  -2  -3  -3  847.02   45.30
  -2  -3  -3  810.32   44.70
   2   3   3  790.82   45.50
  -2   3  -3  817.22   46.50
   2   3   3  812.72   45.10
   3  -3   3  690.73   38.30
   3  -3   3  649.74   37.80
  -3  -3  -3  719.33   36.80
   3   3   3  658.53   37.00
  -3   3  -3  645.94   38.50
   3   3   3  626.64   38.20
   4  -3   3  885.51   47.40
  -4  -3  -3  813.22   45.60
  -4  -3  -3  871.81   46.80
   4  -3   3  794.52   47.00
  -4   3  -3  825.32   47.80
   4   3   3  888.01   47.70
   4   3   3  773.92   45.90
   4   3   3  879.21   47.50
  -5  -3  -3    5.50    5.30
   5  -3   3    7.10    7.20
   5  -3   3    2.10    7.40
  -5  -3  -3    7.50    6.80
   5  -3   3    9.60    8.00
  -5   3  -3   -2.90    7.90
   5   3   3   11.20    6.30
   5   3   3    3.00    7.90
   5   3   3   10.10    8.50
  -6  -3  -3   95.19   13.00
   6  -3   3  111.99   16.30
   6  -3   3   87.49   12.40
   6  -3   3   73.99   11.30
   6   3   3   66.19   10.60
   6   3   3  101.49   12.40
   6   3   3   72.59   12.30
   7  -3   3  772.92   44.30
   7  -3   3  714.03   44.30
  -7  -3  -3  736.63   42.70
   7  -3   3  696.23   44.40
   7   3   3  735.33   41.40
   7   3   3  697.93   45.80
  -8  -3  -3  214.08   21.70
   8  -3   3  183.08   24.80
   8  -3   3  199.98   20.40
   8  -3   3  210.28   23.50
   8   3   3  157.68   19.00
   8   3   3  152.28   24.90
   8   3   3  210.18   27.10
   9  -3   3   52.59   15.80
   9  -3   3   45.80   11.60
   9  -3   3   25.50   13.70
  -9  -3  -3   22.20   12.60
   9   3   3   25.80   13.90
   9   3   3   64.09   18.20
   9   3   3   58.49   11.50
  10  -3   3   70.89   15.40
  10  -3   3  113.99   19.30
  10  -3   3  106.59   15.30
 -10  -3  -3   63.19   17.40
  10   3   3   94.89   14.10
  10   3   3   60.29   16.30
  10   3   3  104.39   22.50
  11  -3   3  -20.40   16.00
  11  -3   3   -7.00   15.70
 -11  -3  -3   -6.70   20.30
  11  -3   3   29.40   30.80
  11   3   3   22.10   13.50
  11   3   3  -25.90   17.90
  11   3   3   20.80   25.10
  12  -3   3   -6.70   24.50
  12  -3   3  -24.00   16.10
  12  -3   3  -50.19   24.20
  12   3   3    5.60   24.50
  12   3   3  -38.40   16.40
  13  -3   3  -20.30   25.60
  13   3   3   45.70   29.60
 -12  -4   3   42.70   32.20
  12  -4  -3   45.90   30.20
  12  -4  -3   62.39   22.30
  12   4  -3   48.00   29.20
  12   4  -3  -13.40   33.90
 -11  -4   3   16.10   20.90
  11  -4  -3  -12.80   18.00
  11  -4  -3    9.60   23.10
  11   4  -3  -21.40   18.60
  11   4  -3  -15.70   24.40
  10  -4  -3    2.90   13.30
 -10  -4   3   15.60   15.50
  10  -4  -3   37.80   17.90
 -10   4   3   35.60   17.00
  10   4  -3   18.80   25.80
  10   4  -3  -15.60   15.70
   9  -4  -3  131.19   15.70
   9  -4  -3  213.18   26.90
  -9  -4   3  122.29   16.90
   9   4  -3  117.49   17.90
   9   4  -3  172.18   23.30
  -9   4   3  206.48   32.50
   8  -4  -3  -13.20    9.50
   8  -4  -3   -0.60   12.30
  -8  -4   3  -22.20   11.80
   8   4  -3   10.50   11.20
   8   4  -3   16.60   11.40
  -8   4   3   13.50   12.80
   8   4  -3    6.50   15.80
  -8   4   3    9.60   10.60
   7  -4  -3  110.49   13.20
  -7  -4   3  155.88   17.60
   7  -4  -3  148.59   19.90
  -7   4   3  149.09   19.90
   7   4  -3  144.79   17.70
   7   4  -3  141.29   18.80
   7   4  -3   99.19   14.40
  -6  -4   3  348.67   24.40
   6  -4  -3  343.37   25.40
   6   4  -3  340.37   25.30
   6   4  -3  369.56   26.90
   6   4  -3  345.97   29.20
  -6   4   3  327.37   26.90
   5  -4  -3  115.29   16.20
   5  -4  -3  115.19   15.80
   5   4  -3  110.69   17.30
  -5   4   3  134.89   18.10
   5   4  -3  118.59   14.20
   4   4  -3  159.48   19.30
   4   4  -3  146.69   17.10
  -4   4   3  153.68   17.70
  -3  -4   3  656.33   38.80
   3  -4  -3  718.63   38.20
   3   4  -3  627.84   39.60
  -3   4   3  668.93   39.60
   3   4  -3  624.74   39.20
  -2  -4   3    9.30    5.20
   2  -4  -3   -1.00    5.90
   2  -4  -3   -3.50    5.90
  -2  -4   3    2.90    7.10
  -2   4   3    2.60    8.00
   2   4  -3    4.80    8.30
   2   4  -3    7.20    7.60
  -1  -4   3  590.14   34.60
  -1  -4   3  584.44   32.90
   1  -4  -3  587.54   33.70
   1  -4  -3  626.04   33.80
   1   4  -3  532.75   35.70
   1   4  -3  583.94   35.40
  -1   4   3  573.14   35.40
   0  -4  -3  575.44   31.30
   0  -4   3  546.15   32.10
   0  -4  -3  561.24   31.30
   0  -4   3  540.15   32.00
   0   4  -3  496.55   33.20
   0   4   3  479.15   32.80
  -1  -4  -3  212.98   16.10
   1  -4   3  226.18   18.00
  -1  -4  -3  237.48   16.90
   1  -4   3  222.28   17.70
  -1   4  -3  198.48   19.50
   1   4   3  227.38   18.20
  -2  -4  -3  589.44   32.50
   2  -4   3  584.44   33.80
  -2  -4  -3  549.85   33.20
   2  -4   3  582.34   34.50
  -2   4  -3  536.55   35.20
   2   4   3  552.04   34.10
   2   4   3  573.94   33.10
  -3  -4  -3  760.42   41.50
   3  -4   3  757.72   43.20
  -3  -4  -3  742.33   42.90
   3   4   3  729.93   43.60
  -3   4  -3  748.03   44.30
   3   4   3  739.13   41.90
  -4  -4  -3   10.90    6.90
   4  -4   3    9.70    7.80
  -4  -4  -3   20.90    6.40
  -4   4  -3   17.70    9.50
   4   4   3    7.10    7.20
   4   4   3   11.90    8.90
   5  -4   3   94.29   12.90
  -5  -4  -3   87.19   12.40
  -5  -4  -3   78.99   10.90
   5  -4   3  112.89   12.70
  -5   4  -3  101.79   13.60
   5   4   3  103.09   13.80
   5   4   3   91.69   13.40
   6  -4   3 1266.27   71.99
  -6  -4  -3 1230.98   68.89
  -6  -4  -3 1252.87   70.89
   6  -4   3 1312.97   71.69
   6   4   3 1292.97   72.89
  -6   4  -3 1341.87   72.79
   6   4   3 1372.96   72.59
   6   4   3 1199.98   69.49
   7  -4   3   41.00   11.70
   7  -4   3   42.30    9.70
   7  -4   3   58.29   13.40
  -7  -4  -3   44.30   10.70
   7   4   3   44.40   10.10
   7   4   3   47.70   14.80
   7   4   3   47.70   12.80
   8  -4   3  125.49   16.10
  -8  -4  -3  139.59   20.00
   8  -4   3  124.69   18.40
   8  -4   3  152.68   22.10
   8   4   3  135.29   19.40
   8   4   3   94.39   16.00
  -9  -4  -3  222.98   28.80
   9  -4   3  291.97   31.90
   9  -4   3  358.96   33.00
   9  -4   3  298.27   28.40
   9   4   3  293.07   33.70
   9   4   3  342.77   35.80
  10  -4   3   -0.40   15.50
 -10  -4  -3   -8.40   19.50
  10  -4   3   29.20   16.50
  10   4   3    8.20   17.60
  11  -4   3   22.70   16.70
  11  -4   3    5.10   19.90
  11  -4   3    0.80   21.00
  11   4   3   24.50   25.90
  11   4   3   -7.60   21.40
  12  -4   3   13.80   33.30
  12  -4   3   30.30   18.00
  12  -4   3   54.79   25.70
  12   4   3    3.70   28.20
  11  -5  -3  -10.80   22.20
  11  -5  -3  -36.40   21.20
  11   5  -3   -7.10   22.70
  11   5  -3   15.60   27.70
 -10  -5   3    4.30   23.10
  10  -5  -3   22.10   21.00
  10  -5  -3   -4.70   16.00
  10   5  -3   20.90   18.70
  10   5  -3   14.10   23.90
  10   5  -3    5.80   16.50
  -9  -5   3    7.80   16.70
   9  -5  -3   -2.40   16.40
   9  -5  -3   -3.90   13.60
   9  -5  -3   37.50   16.40
  -9   5   3   16.60   16.70
   9   5  -3  -16.10   17.30
   9   5  -3   15.40   15.10
   9   5  -3   35.00   22.20
  -8  -5   3    7.60   14.30
   8  -5  -3   28.50   13.50
   8  -5  -3   31.50   15.90
   8   5  -3   17.30   14.40
   8   5  -3   46.00   19.90
  -8   5   3   40.80   14.20
   8   5  -3   28.10   15.80
  -7  -5   3   37.40   11.80
   7  -5  -3   34.40   12.80
   7  -5  -3   37.70   12.20
   7   5  -3   17.40   13.80
  -7   5   3   16.90   14.40
   7   5  -3   43.00   16.40
   6  -5  -3   12.50   11.60
   6  -5  -3    7.10    9.40
  -6  -5   3   11.50   10.50
   6   5  -3    0.50   12.20
   6   5  -3   10.00   14.20
  -6   5   3   13.00   11.70
   5  -5  -3   -9.00    9.40
   5  -5  -3   16.20    9.90
  -5   5   3    5.10   12.20
   5   5  -3   14.40   11.30
   5   5  -3   11.50   13.20
   4  -5  -3   28.90    9.40
  -4  -5   3   35.50   11.40
  -4   5   3   41.80   12.50
   4   5  -3   31.80   12.80
  -3  -5   3    8.20    9.20
   3  -5  -3   20.90    8.80
   3   5  -3   24.00   12.00
  -3   5   3   31.20   12.70
   3   5  -3   27.50   11.50
   2  -5  -3    8.70    8.00
  -2  -5   3   22.00    9.20
  -2  -5   3   19.20    7.30
   2  -5  -3    6.90    7.70
   2   5  -3   26.50   10.80
   2   5  -3   31.40   10.80
  -2   5   3   21.90   11.60
   1  -5  -3   33.80    8.30
  -1  -5   3   16.00    9.10
   1  -5  -3   21.80    8.00
  -1  -5   3   21.50    7.10
  -1   5   3   26.20   11.30
   1   5  -3   20.40   12.10
   0  -5   3   40.00   10.00
   0  -5  -3   41.80    9.00
   0  -5   3   47.10    8.10
   0  -5  -3   38.40    8.40
   0   5  -3   40.70   11.30
   0   5   3   51.29   12.10
   1  -5   3  166.78   17.90
  -1  -5  -3  152.48   16.50
  -1  -5  -3  150.48   15.10
  -1   5  -3  158.88   21.10
   1   5   3  153.38   19.70
   2  -5   3   40.40    9.30
   2  -5   3   37.50   10.00
  -2  -5  -3   36.00    7.90
  -2  -5  -3   50.69    9.80
   2   5   3   47.30   10.90
   2   5   3   34.40   11.60
  -2   5  -3   32.20   12.30
   3  -5   3   67.29   10.60
   3  -5   3   71.39   11.50
  -3  -5  -3   65.69   13.90
  -3  -5  -3   72.29    9.60
  -3   5  -3   83.79   14.10
   3   5   3   82.39   12.40
   4  -5   3   -2.20   10.20
   4  -5   3    0.10   10.20
  -4  -5  -3   -0.70    7.70
   4   5   3   -0.10   11.10
   4   5   3    8.40    9.10
  -4   5  -3   11.50   12.00
  -5  -5  -3   44.70   10.70
   5  -5   3   58.59   12.10
  -5  -5  -3   49.50    8.90
   5  -5   3   41.80   11.70
   5   5   3   56.49   14.00
   5   5   3   49.30   10.80
  -5   5  -3   56.59   15.40
  -6  -5  -3   15.10    8.30
   6  -5   3   16.00   12.20
   6  -5   3   26.30   12.50
  -6  -5  -3   28.10   11.30
   6   5   3   26.30   10.20
  -6   5  -3   13.00   14.00
   6   5   3   28.40   14.80
   7  -5   3  103.79   15.00
  -7  -5  -3   56.79   14.10
   7  -5   3   95.19   15.80
   7   5   3   95.89   19.10
  -7   5  -3   85.49   18.30
   8  -5   3  -18.30   13.20
   8  -5   3   21.40   17.20
  -8  -5  -3   12.00   15.20
   8   5   3    0.10   16.70
   8   5   3    2.30   18.50
  -9  -5  -3   44.50   21.70
   9  -5   3   99.19   16.70
   9  -5   3   90.39   20.80
   9   5   3   58.39   21.40
  10  -5   3   17.40   20.70
  10  -5   3  -11.40   17.10
  10  -5   3   15.30   18.70
  10   5   3   15.50   23.40
  10   5   3  -33.90   22.00
  11  -5   3  -20.20   23.90
  11  -5   3  -22.70   23.50
  11  -5   3  -38.90   20.80
  11   5   3   10.50   26.40
  10  -6  -3   50.79   23.80
 -10   6   3  120.39   23.00
  10   6  -3   95.79   29.20
  10   6  -3  116.49   26.50
  10   6  -3   58.09   25.70
  -9  -6   3   34.10   38.00
   9  -6  -3   -0.50   18.90
   9   6  -3   40.30   24.10
   9   6  -3   11.20   21.00
  -9   6   3   -9.90   32.40
  -8  -6   3   14.60   21.80
   8  -6  -3    5.60   18.60
   8   6  -3   26.30   21.50
  -8   6   3   19.90   16.60
   8   6  -3    7.30   20.80
   7  -6  -3   93.49   19.90
  -7  -6   3  122.19   19.50
   7  -6  -3  155.48   19.20
   7   6  -3  129.99   27.40
  -7   6   3  167.78   20.90
   7   6  -3  149.39   21.90
   6  -6  -3  119.79   15.80
  -6  -6   3  130.49   17.50
   6  -6  -3  122.59   18.00
   6   6  -3  126.89   20.90
   6   6  -3  133.79   21.50
  -6   6   3  141.39   20.80
   5  -6  -3   71.89   13.60
   5  -6  -3   74.99   15.90
   5  -6  -3   72.09   14.30
  -5  -6   3   74.09   16.30
   5   6  -3   84.39   18.20
  -5   6   3  103.09   18.00
   5   6  -3   92.79   18.50
   4  -6  -3   91.49   13.80
   4  -6  -3   69.29   12.80
  -4  -6   3   83.99   14.50
   4   6  -3   90.69   18.10
  -4   6   3   98.39   18.10
   4   6  -3   82.19   18.00
   3  -6  -3   81.99   13.60
  -3  -6   3   85.39   13.40
   3  -6  -3   91.49   12.40
  -3  -6   3   85.69   10.70
   3   6  -3   98.19   17.40
  -3   6   3   86.39   18.10
   3   6  -3   87.89   17.60
  -2  -6   3  229.08   22.80
  -2  -6   3  228.48   18.40
   2  -6  -3  186.98   21.30
   2  -6  -3  210.28   21.60
   2   6  -3  230.38   27.70
  -2   6   3  225.58   27.50
   1  -6  -3  573.84   37.60
  -1  -6   3  640.24   39.30
  -1  -6   3  596.54   36.30
   1  -6  -3  600.04   37.40
  -1   6   3  574.64   42.40
   1   6  -3  618.74   41.90
   0  -6   3  170.28   20.50
   0  -6   3  158.68   21.40
   0  -6  -3  152.88   18.50
   0  -6  -3  165.18   19.80
   0   6   3  178.88   24.10
   0   6  -3  168.88   25.80
   1  -6   3  160.18   18.40
  -1  -6  -3  165.68   17.90
  -1  -6  -3  189.78   19.80
   1  -6   3  170.48   20.40
   1   6   3  165.48   20.40
  -1   6  -3  176.88   25.90
   2  -6   3  136.69   19.70
   2  -6   3  132.59   19.90
  -2  -6  -3  138.89   15.90
   2   6   3  145.99   19.70
  -2   6  -3  181.68   20.40
  -3  -6  -3  199.88   19.20
  -3  -6  -3  143.39   22.80
   3  -6   3  168.08   22.10
  -3   6  -3  229.58   28.30
   3   6   3  235.58   27.30
   3   6   3  207.08   27.50
   4  -6   3   44.60   12.20
   4  -6   3   46.80   14.80
  -4  -6  -3   27.20    9.90
  -4   6  -3   39.50   16.30
   4   6   3   20.10   14.50
   4   6   3   25.60   16.00
   5  -6   3   88.59   16.20
   5  -6   3   95.19   14.00
  -5  -6  -3  104.29   14.50
   5  -6   3   88.39   17.00
  -5  -6  -3   67.19   11.70
   5   6   3   75.89   19.30
  -5   6  -3   86.59   18.60
   5   6   3   96.29   18.00
  -6  -6  -3  143.49   20.10
   6  -6   3  124.59   18.50
  -6  -6  -3  151.68   18.50
   6  -6   3  143.69   20.30
  -6   6  -3  174.28   21.60
  -7  -6  -3   19.00   19.40
   7  -6   3   45.40   18.50
   7  -6   3   23.40   15.80
  -7   6  -3   41.70   19.20
   7   6   3   68.99   19.80
   8  -6   3   38.70   19.00
   8  -6   3    3.20   21.00
  -8   6  -3    8.60   19.10
   8   6   3   22.40   21.80
   9  -6   3   40.50   21.60
   9  -6   3   61.59   22.30
   9   6   3   42.90   23.40
   9   6   3   68.89   23.00
   8  -7  -3   -9.20   20.40
   8   7  -3  -28.00   29.60
  -8   7   3    5.90   20.60
   8   7  -3   37.40   26.40
   7  -7  -3  -32.00   18.00
   7  -7  -3   10.60   20.20
   7   7  -3   31.20   23.10
  -7   7   3    9.90   20.80
   7   7  -3   32.50   25.20
   6  -7  -3  -22.60   15.20
   6  -7  -3    9.50   16.90
  -6  -7   3   25.20   29.20
  -6   7   3    8.20   20.60
   6   7  -3   60.99   21.30
   6   7  -3   31.80   23.70
  -5  -7   3   10.00   21.80
   5  -7  -3  -10.50   13.60
   5  -7  -3   30.30   16.40
   5  -7  -3   -4.70   20.10
   5   7  -3    8.90   22.50
  -5   7   3    3.70   20.70
   5   7  -3   17.30   21.00
   4  -7  -3   85.89   16.70
   4  -7  -3   82.29   17.10
  -4  -7   3  102.19   18.90
  -4   7   3  110.19   26.40
   4   7  -3  141.29   22.40
   3  -7  -3   38.00   14.50
   3  -7  -3   50.19   14.10
  -3  -7   3   55.89   15.90
   3   7  -3   62.09   22.60
  -2  -7   3   23.10   14.40
   2  -7  -3   31.50   12.90
  -2  -7   3   39.40   13.70
   2  -7  -3   50.79   13.80
   2   7  -3   39.10   20.00
  -2   7   3   75.09   25.00
  -1  -7   3   11.30   15.20
  -1  -7   3   22.70   12.00
   1  -7  -3   41.20   14.80
   1  -7  -3   13.60   11.40
   1   7  -3   42.40   20.40
  -1   7   3   32.90   21.30
   0  -7   3    0.60   14.60
   0  -7  -3    8.40   14.50
   0  -7   3   10.00   12.50
   0  -7  -3   32.20   12.00
   0   7   3   24.90   19.90
   0   7  -3   16.20   20.20
  -1  -7  -3   94.79   13.70
   1  -7   3   67.99   16.80
  -1  -7  -3   69.69   16.10
   1  -7   3   82.19   13.90
   1   7   3   76.79   20.40
  -1   7  -3  109.99   21.60
  -2  -7  -3    3.10   13.20
   2  -7   3  -13.00   12.30
  -2  -7  -3  -11.20   12.00
   2  -7   3    5.80   14.40
   2   7   3   20.80   18.50
  -2   7  -3   53.19   34.10
   3  -7   3   -6.50   14.80
  -3  -7  -3    6.60   16.50
  -3  -7  -3    6.30   12.30
   3  -7   3    9.50   13.00
   3   7   3   -2.50   22.40
  -3   7  -3    8.00   26.40
   4  -7   3   47.80   16.00
   4  -7   3   26.30   17.20
  -4  -7  -3   39.60   13.20
   4  -7   3   77.89   15.80
  -4   7  -3  106.69   22.10
   5  -7   3   -0.60   19.40
   5  -7   3   34.80   20.20
  -5  -7  -3   -8.90   14.20
  -5  -7  -3  -24.40   29.60
   5  -7   3   19.50   17.80
   5   7   3    6.80   21.50
  -5   7  -3   12.70   18.90
   5   7   3   25.10   30.20
   6  -7   3   19.40   19.20
   6   7   3   17.20   27.00
  -6   7  -3   39.90   20.80
   6   7   3   33.50   21.90
   7  -7   3   34.50   20.20
   7   7   3   72.79   25.50
   7   7   3   73.89   25.00
  -7   7  -3   43.60   19.00
   5  -8  -3    4.60   20.10
  -5   8   3   -3.30   25.70
   5   8  -3   21.30   30.30
   5   8  -3  -15.60   26.20
   4  -8  -3  -16.20   20.80
  -4   8   3   28.50   24.40
   4   8  -3   24.30   30.10
   3  -8  -3  -13.20   18.60
   3  -8  -3    0.70   33.20
   3   8  -3   89.19   27.90
  -3   8   3   46.30   24.90
   2  -8  -3  -28.50   23.10
  -2  -8   3  -22.60   15.50
  -2   8   3   14.80   25.90
   2   8  -3   41.30   29.40
   1  -8  -3  -26.30   18.10
  -1  -8   3  -16.50   15.60
   1  -8  -3   26.60   19.60
  -1   8   3   25.20   23.50
   1   8  -3   55.99   28.00
   0  -8  -3   23.60   17.50
   0  -8   3   -1.90   15.60
   0  -8  -3   -8.80   17.90
   0   8  -3   61.89   28.90
   0   8   3   62.79   27.90
  -1  -8  -3   -5.30   17.90
  -1  -8  -3    9.90   17.10
   1  -8   3   21.30   18.00
   1   8   3   35.00   28.60
  -1   8  -3   18.50   24.60
  -2  -8  -3  -45.00   17.40
   2  -8   3   -7.90   20.50
  -2  -8  -3   -8.40   19.20
  -2   8  -3   19.40   26.60
   2   8   3   -1.60   28.00
  -3  -8  -3   -7.80   16.20
   3  -8   3    5.90   25.50
  -3  -8  -3   -9.90   22.50
  -3   8  -3    8.60   25.10
   3   8   3  -13.00   27.90
  -4  -8  -3   -6.60   17.00
   4  -8   3   29.80   18.60
   4   8   3    0.70   27.20
  -4   8  -3   56.19   23.30
  14   0  -4   48.50   24.10
 -14   0   4   20.10   31.10
  13   0  -4   68.09   20.00
 -13   0   4    9.50   18.60
 -12   0   4   60.09   16.50
  12   0  -4  123.19   20.80
 -12   0   4   81.29   20.30
  12   0  -4   64.79   19.70
  11   0  -4  580.64   38.50
  11   0  -4  466.55   40.30
 -11   0   4  496.45   36.30
 -11   0   4  566.94   46.90
 -10   0   4  319.37   36.60
  10   0  -4  321.37   26.90
  10   0  -4  304.37   29.70
 -10   0   4  371.96   25.40
  -9   0   4   21.40   13.40
   9   0  -4   30.00   10.60
  -9   0   4   39.60   10.10
   9   0  -4   42.60   11.00
  -8   0   4 1870.71   95.39
   8   0  -4 1766.82   97.19
   8   0  -4 1783.62   95.79
  -8   0   4 1688.63   98.19
  -7   0   4  209.38   16.50
   7   0  -4  171.28   16.80
   7   0  -4  197.48   19.50
  -7   0   4  189.38   22.60
  -6   0   4  289.17   23.10
   6   0  -4  234.48   18.40
  -6   0   4  281.17   18.20
   6   0  -4  259.27   21.10
   5   0  -4 4693.63  231.58
  -5   0   4 4609.24  230.48
  -5   0   4 4279.17  231.58
   5   0  -4 4070.49  230.38
  -4   0   4  360.86   23.80
  -4   0   4  378.66   21.00
   4   0  -4  345.17   21.10
   4   0  -4  376.96   23.10
   3   0  -4 2146.59  107.79
   3   0  -4 2078.69  106.79
  -3   0   4 2000.90  106.69
  -3   0   4 1969.60  107.79
   3   0  -4 2017.60  106.79
   2   0  -4 4117.59  212.18
  -2   0   4 3691.83  212.18
  -2   0   4 4187.58  211.68
   2   0  -4 4267.47  211.68
   1   0  -4 1470.55   82.09
   1   0  -4 1662.33   82.59
  -1   0   4 1502.85   82.49
  -1   0   4 1645.74   82.09
   0   0  -4  660.53   34.20
   0   0   4  636.64   33.90
   0   0   4  646.94   34.20
   0   0  -4  622.74   33.90
   1   0   4 4117.09  226.08
  -1   0  -4 4556.24  226.28
  -1   0  -4 4356.56  226.18
  -2   0  -4 3862.21  191.18
   2   0   4 3369.76  191.18
   2   0   4 3755.82  191.18
  -3   0  -4  269.67   17.30
   3   0   4  264.87   17.40
  -4   0  -4  714.73   38.00
   4   0   4  642.14   38.00
  -5   0  -4 5318.97  283.27
   5   0   4 5694.23  283.87
   5   0   4 5242.38  283.37
   6   0   4  142.49   16.90
   6   0   4  189.28   19.00
  -6   0  -4  180.28   15.80
   7   0   4   36.90    9.70
  -7   0  -4   29.70    8.50
   7   0   4   37.80    9.50
   8   0   4  624.04   40.00
  -8   0  -4  650.53   37.80
   8   0   4  602.54   39.10
  -9   0  -4  191.98   21.30
   9   0   4  185.78   24.30
   9   0   4  210.68   23.50
 -10   0  -4  164.98   21.60
  10   0   4  190.28   26.10
  10   0   4  117.89   15.30
  11   0   4  138.89   20.00
 -11   0  -4  117.69   18.10
  11   0   4  120.39   17.70
  11   0   4  113.39   17.30
  12   0   4  -18.00   24.10
  12   0   4   57.39   22.40
 -12   0  -4   -2.60   19.70
  12   0   4   16.00   16.80
  13   0   4   10.00   25.20
  13   0   4   62.09   23.80
  13   0   4  -14.20   19.70
  13  -1  -4   26.40   19.30
 -13  -1   4  -11.00   20.70
 -13   1   4  -11.90   19.10
  13   1  -4   36.30   20.30
  12  -1  -4   32.00   20.70
 -12  -1   4   18.30   17.30
 -12   1   4   61.49   20.80
 -12   1   4   26.80   16.10
  12   1  -4   17.10   18.80
  12   1  -4   80.29   19.10
  11  -1  -4    2.60   12.50
 -11  -1   4   -6.10   12.90
  11  -1  -4   22.00   14.00
 -11  -1   4    8.10   16.80
  11   1  -4   16.10   14.20
 -11   1   4    0.60   11.80
 -11   1   4    3.40   17.00
  11   1  -4   14.20   13.00
 -10  -1   4   -5.00   14.60
 -10  -1   4    6.20   10.40
  10  -1  -4   10.80   12.40
  10  -1  -4    6.20   10.80
 -10   1   4   -3.70    9.10
 -10   1   4   -9.50   15.00
  10   1  -4   -9.90   11.10
  10   1  -4   -1.30   12.20
   9  -1  -4   15.80   11.00
   9  -1  -4   47.20   11.50
  -9  -1   4   26.40   10.50
  -9  -1   4   34.40   13.20
  -9   1   4   27.00   12.80
   9   1  -4   46.40   11.20
  -9   1   4   35.70    9.80
   9   1  -4   25.80   11.40
  -8  -1   4   49.20   11.40
   8  -1  -4   54.19    9.70
  -8  -1   4   56.99    9.80
   8  -1  -4   72.09   10.50
  -8   1   4   67.99    9.10
  -8   1   4   45.70   11.70
   8   1  -4   72.09   10.40
   8   1  -4   52.99   10.10
  -7  -1   4  408.36   31.20
  -7  -1   4  430.56   26.90
   7  -1  -4  417.06   26.90
   7  -1  -4  431.16   28.70
   7   1  -4  423.16   26.60
  -7   1   4  423.66   31.20
   7   1  -4  418.96   29.40
  -7   1   4  434.46   26.00
   6  -1  -4  892.81   50.19
  -6  -1   4  886.31   52.29
  -6  -1   4  987.50   50.19
   6  -1  -4  907.31   51.49
   6   1  -4  840.82   49.90
  -6   1   4  936.21   49.80
   6   1  -4  964.40   51.99
  -6   1   4  864.21   52.49
   5  -1  -4 1083.39   59.69
  -5  -1   4 1055.89   61.39
  -5  -1   4 1201.68   59.69
   5  -1  -4 1146.39   60.89
  -5   1   4 1153.08   59.49
   5   1  -4  997.90   59.49
   5   1  -4 1150.48   61.09
  -5   1   4 1084.19   61.69
   4  -1  -4   44.20    6.10
   4  -1  -4   37.20    6.00
  -4  -1   4   31.30    6.90
  -4  -1   4   50.19    5.70
  -4   1   4   42.50    7.00
  -4   1   4   45.90    5.50
   4   1  -4   34.30    6.10
  -3  -1   4 3714.03  207.28
  -3  -1   4 4348.37  206.68
   3  -1  -4 4144.79  207.48
   3  -1  -4 3995.60  206.98
   3   1  -4 4018.20  207.38
   3   1  -4 3521.55  207.18
  -3   1   4 3822.22  207.48
  -3   1   4 4154.58  206.68
  -2  -1   4   17.60    4.60
   2  -1  -4   15.90    4.00
   2  -1  -4   19.10    4.10
  -2  -1   4   15.60    4.20
  -2   1   4   13.50    4.40
   2   1  -4   14.40    4.50
   2   1  -4   20.60    4.10
  -2   1   4   17.10    4.40
   1  -1  -4  278.07   15.70
   1  -1  -4  278.87   16.40
  -1  -1   4  266.07   15.50
  -1  -1   4  273.97   15.80
  -1   1   4  247.88   15.80
   1   1  -4  252.57   15.70
   1   1  -4  268.07   15.90
   0  -1   4  548.85   28.10
   0  -1  -4  535.25   28.00
   0  -1   4  512.95   28.20
   0   1   4  462.15   28.10
   1  -1   4    3.80    3.70
  -1  -1  -4    5.00    3.60
  -1  -1  -4    7.20    3.50
   1  -1   4    5.20    4.00
   1   1   4    9.10    3.90
  -1   1  -4    7.10    3.60
  -2  -1  -4 5104.89  255.97
  -2  -1  -4 5072.59  255.87
   2  -1   4 4898.71  256.27
   2  -1   4 4475.15  255.97
   2   1   4 4927.81  255.97
  -2   1  -4 5002.50  255.97
   2   1   4 4893.71  255.87
  -3  -1  -4 1854.61   95.99
   3  -1   4 1852.21   96.59
  -3  -1  -4 1861.41   96.29
   3  -1   4 1815.92   96.49
   3   1   4 1750.12   96.39
   3   1   4 1729.93   96.09
  -3   1  -4 1904.31   96.29
  -4  -1  -4  625.34   33.90
   4  -1   4  625.84   33.70
   4  -1   4  575.24   33.90
   4  -1   4  577.14   34.60
   4   1   4  562.94   34.00
  -4   1  -4  631.44   33.70
   4   1   4  559.54   33.30
  -5  -1  -4  423.76   26.50
   5  -1   4  458.65   28.00
   5  -1   4  419.66   26.70
   5  -1   4  434.96   26.00
   5   1   4  391.56   25.50
   5   1   4  452.85   28.00
  -5   1  -4  424.56   26.20
   5   1   4  379.16   26.40
  -6  -1  -4    5.20    7.10
   6  -1   4   -8.10    7.80
   6  -1   4   -5.10    6.20
   6  -1   4   -2.60    8.50
   6   1   4   -2.60    8.20
   6   1   4   -5.90    6.60
  -6   1  -4    8.80    6.50
   6   1   4   -4.20    8.00
  -7  -1  -4   56.99    9.90
   7  -1   4   56.39    9.20
   7  -1   4   27.10    9.60
   7  -1   4   43.70   10.70
  -7   1  -4   45.10    9.00
   7   1   4   50.99   10.90
   7   1   4   46.70    8.70
   7   1   4   39.90    9.30
  -8  -1  -4   43.00   10.20
   8  -1   4   14.30    9.10
   8  -1   4   19.80   11.60
   8  -1   4   16.80    8.90
   8   1   4   21.00    9.50
  -8   1  -4   19.90    9.10
   8   1   4    8.10   11.20
   8   1   4   15.20    9.50
   9  -1   4   18.90   11.60
   9  -1   4   16.20   13.60
   9  -1   4   31.90   11.10
  -9  -1  -4   31.10   11.50
   9   1   4   13.40   11.40
   9   1   4   22.50   13.70
   9   1   4   13.50   10.70
  -9   1  -4   29.70   10.80
 -10  -1  -4  -11.00   12.10
  10  -1   4   12.40   15.30
  10  -1   4    0.90   12.00
 -10   1  -4   -5.20   11.40
  10   1   4    3.10   15.30
  10   1   4   -7.70   10.90
  10   1   4   10.10   13.50
  11  -1   4  -27.90   13.90
 -11  -1  -4  -22.00   13.80
  11  -1   4    0.10   14.10
  11  -1   4   36.60   17.40
  11   1   4  -11.20   16.30
  11   1   4   23.70   17.50
  11   1   4    9.70   13.40
 -11   1  -4  -17.50   13.00
  12  -1   4   51.39   19.30
  12  -1   4   38.70   17.90
 -12  -1  -4  -18.00   22.60
  12  -1   4    8.90   23.90
  12   1   4  -19.70   23.10
  12   1   4    9.10   20.90
 -12   1  -4   -8.30   21.00
  12   1   4   51.99   19.50
  13  -1   4   -3.20   19.00
  13  -1   4    8.50   24.40
  13   1   4  -25.80   20.80
  13   1   4    2.80   25.60
  13   1   4   -9.20   23.10
 -13  -2   4   44.10   24.70
  13   2  -4  146.59   32.30
 -13   2   4   57.89   23.90
  12  -2  -4   28.50   22.20
 -12  -2   4   41.40   18.50
  12  -2  -4   73.99   18.80
  12   2  -4   84.69   25.40
 -12   2   4   70.09   21.10
 -12   2   4   53.69   17.10
  12   2  -4    7.60   20.30
  11  -2  -4  262.57   33.80
 -11  -2   4  315.87   30.30
  11  -2  -4  358.76   34.00
  11   2  -4  301.37   35.30
  11   2  -4  355.76   41.40
 -11   2   4  421.96   42.40
 -11   2   4  335.07   28.20
  10  -2  -4   54.89   13.50
 -10  -2   4   45.10   16.10
  10  -2  -4   19.30   13.30
 -10  -2   4   42.20   13.90
  10   2  -4   38.30   12.70
 -10   2   4   27.70   15.60
 -10   2   4   49.50   12.40
  10   2  -4   52.09   18.70
   9  -2  -4   55.69   11.70
  -9  -2   4   48.90   11.50
  -9  -2   4   41.80   14.30
   9  -2  -4   63.49   12.40
   9   2  -4   38.90   12.70
  -9   2   4   61.59   15.10
  -9   2   4   65.89   10.70
   9   2  -4   78.89   16.90
   8  -2  -4   81.59   11.60
  -8  -2   4   71.89   10.60
   8  -2  -4   49.20   10.10
  -8  -2   4   48.70   12.30
  -8   2   4   52.99   12.30
   8   2  -4   59.59   13.90
  -8   2   4   80.39   10.10
   8   2  -4   52.99   11.00
   7  -2  -4  169.18   17.80
   7  -2  -4  185.08   19.30
  -7  -2   4  202.58   17.10
  -7   2   4  173.58   22.60
   7   2  -4  151.68   21.00
   7   2  -4  186.28   20.70
  -6  -2   4   47.00    9.90
   6  -2  -4   98.89   12.50
   6  -2  -4   59.59    8.90
  -6  -2   4   94.59   11.70
  -6   2   4   63.89   10.00
   6   2  -4   70.79   10.90
  -6   2   4   82.99   11.50
   6   2  -4   60.49    8.60
  -5  -2   4   37.90    8.10
  -5  -2   4   54.89    7.20
   5  -2  -4   43.80    7.20
   5  -2  -4   51.79    7.20
  -5   2   4   52.59    7.30
   5   2  -4   45.80    9.10
   5   2  -4   42.90    7.90
  -5   2   4   38.10    8.40
   4  -2  -4  102.59   12.60
  -4  -2   4   91.69   10.10
  -4  -2   4  107.69   15.20
   4  -2  -4   84.89   10.50
   4  -2  -4   94.79   11.40
  -4   2   4  106.49   14.90
   4   2  -4   83.19   12.90
   4   2  -4  100.79   12.80
  -4   2   4   82.59   11.20
  -3  -2   4  252.67   16.40
   3  -2  -4  231.68   15.50
   3  -2  -4  231.08   16.10
  -3   2   4  222.68   17.20
   3   2  -4  207.28   16.40
  -3   2   4  199.78   15.70
   3   2  -4  229.68   15.90
  -2  -2   4 4551.64  238.68
  -2  -2   4 4917.11  239.08
   2  -2  -4 4833.72  238.68
   2  -2  -4 4726.93  238.88
   2   2  -4 4102.19  238.58
   2   2  -4 4390.26  238.98
  -2   2   4 4500.85  238.78
  -1  -2   4 2661.43  134.79
  -1  -2   4 2555.24  134.89
   1  -2  -4 2789.22  134.79
   1   2  -4 2504.85  134.89
  -1   2   4 2531.35  134.79
   1   2  -4 2374.16  134.89
   0  -2   4    4.30    4.70
   0  -2  -4    8.20    3.60
   0  -2  -4    5.00    4.10
   0  -2   4    8.60    4.50
   0   2  -4    4.30    5.50
   0   2   4    7.80    4.60
  -1  -2  -4   13.00    4.30
  -1  -2  -4   15.00    4.00
   1  -2   4   18.20    5.60
   1   2   4   11.40    4.90
   1   2   4   16.50    4.30
  -1   2  -4   15.00    5.60
  -2  -2  -4  219.68   13.40
   2  -2   4  199.88   14.50
  -2  -2  -4  203.58   13.80
   2  -2   4  208.18   14.80
   2   2   4  188.08   13.80
   2   2   4  199.78   14.20
  -2   2  -4  204.08   15.50
  -3  -2  -4   12.50    5.40
   3  -2   4   13.00    6.30
   3  -2   4   19.20    6.20
  -3  -2  -4   15.90    4.80
   3   2   4   14.90    6.00
   3   2   4   16.70    5.50
  -3   2  -4   15.60    6.70
   4  -2   4 1394.26   75.99
  -4  -2  -4 1471.35   75.79
  -4  -2  -4 1405.16   74.99
   4  -2   4 1411.86   76.19
   4  -2   4 1392.36   76.09
   4   2   4 1374.76   75.29
  -4   2  -4 1447.66   75.79
   5  -2   4  351.66   23.90
  -5  -2  -4  317.87   21.40
   5  -2   4  308.27   21.50
   5  -2   4  317.17   22.60
  -5   2  -4  311.97   21.10
   5   2   4  308.27   20.50
   5   2   4  321.07   23.40
   6  -2   4  603.24   36.10
   6  -2   4  648.34   37.40
   6  -2   4  631.94   37.00
  -6  -2  -4  629.64   36.10
  -6   2  -4  625.54   35.70
   6   2   4  590.44   37.90
   6   2   4  599.14   36.50
   6   2   4  547.05   35.10
   7  -2   4   66.79   10.40
  -7  -2  -4   66.09   10.90
   7  -2   4   81.09   11.20
   7  -2   4   65.29   12.10
   7   2   4   61.29   11.90
   7   2   4   77.69    9.30
  -7   2  -4   68.29   10.60
   8  -2   4  332.67   24.70
   8  -2   4  294.47   26.90
  -8  -2  -4  291.47   25.00
   8  -2   4  330.67   26.90
   8   2   4  303.77   26.10
   8   2   4  322.37   23.10
  -8   2  -4  287.77   24.20
   8   2   4  330.97   28.60
   9  -2   4   -4.20   13.60
   9  -2   4    4.80   10.70
  -9  -2  -4   14.60   12.40
   9  -2   4   -4.20   10.30
  -9   2  -4    4.20   10.60
   9   2   4   -5.50   13.20
   9   2   4   -0.90   11.40
   9   2   4    9.40   11.00
  10  -2   4   50.19   13.00
  10  -2   4   19.10   13.30
 -10  -2  -4   35.90   12.60
  10  -2   4   28.90   16.30
 -10   2  -4   48.60   11.00
  10   2   4   41.30   16.20
  10   2   4    9.20   13.30
  11  -2   4   24.10   17.40
 -11  -2  -4   60.69   18.00
  11  -2   4  100.19   17.70
  11  -2   4  105.49   20.80
  11   2   4   95.09   20.40
  11   2   4   53.29   17.50
 -11   2  -4   67.49   16.00
  11   2   4   83.39   16.20
  12  -2   4    0.10   18.10
  12  -2   4    8.00   25.90
 -12  -2  -4   22.60   25.80
  12  -2   4   42.70   20.00
  12   2   4   30.40   24.10
 -12   2  -4   39.10   24.50
  12   2   4   55.49   20.50
  12   2   4   46.60   19.60
  13  -2   4  -39.70   23.10
  13  -2   4   -2.60   18.40
  13   2   4   -6.50   21.70
  13   2   4   -4.00   24.00
  13  -3  -4    3.90   22.20
 -13  -3   4  -12.00   32.20
  13   3  -4   35.10   33.10
  12  -3  -4   29.90   26.00
  12  -3  -4   16.40   19.80
 -12  -3   4   48.60   22.90
  12   3  -4   25.90   28.10
 -12   3   4   59.79   23.40
  12   3  -4   34.20   21.60
  11  -3  -4    3.10   15.10
 -11  -3   4  -11.40   16.10
  11  -3  -4    6.60   17.60
  11   3  -4    3.00   22.50
  11   3  -4   -5.80   16.10
 -11   3   4   12.40   19.00
  10  -3  -4   30.20   14.20
  10  -3  -4   52.09   15.70
 -10  -3   4   41.60   13.50
  10   3  -4   15.10   14.40
  10   3  -4   62.19   19.70
 -10   3   4   63.49   18.10
   9  -3  -4  282.77   29.60
  -9  -3   4  333.47   27.60
   9  -3  -4  338.97   28.90
  -9  -3   4  329.07   34.70
   9   3  -4  329.07   30.90
   9   3  -4  341.07   35.20
  -9   3   4  402.86   36.20
  -8  -3   4    1.30   12.20
   8  -3  -4    5.40   10.20
   8  -3  -4   -9.60    8.90
  -8  -3   4    7.10    9.80
  -8   3   4   -5.20   10.10
   8   3  -4   18.30   13.50
  -8   3   4  -12.10   11.30
  -7  -3   4   19.30    9.40
   7  -3  -4   12.70    9.00
  -7  -3   4    6.40   10.10
   7  -3  -4    3.00    8.70
  -7   3   4    4.90    9.20
  -7   3   4    0.50    9.60
   7   3  -4    2.20    8.20
   7   3  -4   23.70   10.70
   7   3  -4    5.40    9.80
  -6  -3   4  690.73   38.80
  -6  -3   4  618.94   41.70
   6  -3  -4  646.04   39.00
   6  -3  -4  724.03   40.40
   6   3  -4  700.33   40.90
   6   3  -4  608.24   38.30
   6   3  -4  681.73   41.70
  -6   3   4  679.33   41.90
  -6   3   4  680.63   39.50
  -5  -3   4   19.80    6.90
   5  -3  -4    9.70    7.00
  -5  -3   4    5.00    8.20
   5  -3  -4    4.60    6.40
   5  -3  -4   14.90    6.60
  -5   3   4    5.70    7.60
  -5   3   4   -3.00    8.00
   5   3  -4    7.60    6.90
   5   3  -4   12.80    8.50
   5   3  -4    0.00    7.20
   4  -3  -4  137.19   13.70
   4  -3  -4  173.38   14.20
  -4  -3   4  183.88   15.70
   4  -3  -4  168.18   14.90
  -4   3   4  152.78   15.30
   4   3  -4  146.29   14.50
   4   3  -4  162.48   16.90
  -3  -3   4  534.05   29.10
   3  -3  -4  500.45   28.40
   3   3  -4  430.16   28.70
   3   3  -4  462.55   29.20
  -3   3   4  469.75   28.80
  -2  -3   4    2.00    5.70
   2  -3  -4    4.00    5.70
   2   3  -4   -1.70    6.30
  -2   3   4    6.10    6.40
   2   3  -4    5.30    6.20
  -1  -3   4  205.18   14.80
   1  -3  -4  179.68   13.50
   1  -3  -4  196.28   14.20
  -1  -3   4  194.88   14.70
   1   3  -4  160.58   15.40
   1   3  -4  171.28   15.50
   0  -3   4 3514.25  179.98
   0  -3   4 3387.06  179.88
   0  -3  -4 3461.75  179.48
   0  -3  -4 3528.75  179.38
   0   3  -4 3377.16  180.18
   0   3   4 3288.27  179.58
  -1  -3  -4  177.68   14.10
  -1  -3  -4  196.28   13.90
   1  -3   4  199.18   15.60
   1  -3   4  223.68   15.40
  -1   3  -4  186.38   17.10
   1   3   4  199.28   15.10
   1   3   4  180.08   15.20
  -2  -3  -4   52.39    6.80
  -2  -3  -4   48.70    6.40
   2  -3   4   44.90    7.90
   2   3   4   40.60    7.10
  -2   3  -4   46.80    8.80
   2   3   4   47.10    7.10
  -3  -3  -4 1167.68   61.69
  -3  -3  -4 1166.88   62.29
   3  -3   4 1196.48   62.99
   3  -3   4 1055.89   62.49
   3   3   4 1136.49   61.89
   3   3   4 1162.38   62.59
  -3   3  -4 1176.78   63.39
  -4  -3  -4  595.24   32.90
  -4  -3  -4  567.24   31.90
   4  -3   4  594.54   33.70
   4  -3   4  575.84   33.60
   4   3   4  574.84   34.00
  -4   3  -4  552.84   34.50
   4   3   4  496.15   32.20
   5  -3   4   -1.50    7.80
   5  -3   4   -3.10    7.10
  -5  -3  -4    1.20    5.90
  -5  -3  -4   -2.60    7.60
   5  -3   4    1.90    7.10
   5   3   4  -10.00    7.70
  -5   3  -4   -2.90    8.40
   5   3   4    3.30    8.60
   5   3   4    1.30    6.50
   6  -3   4  558.64   35.10
   6  -3   4  515.05   33.90
  -6  -3  -4  531.05   33.40
   6  -3   4  583.64   34.90
   6   3   4  586.34   36.50
   6   3   4  553.64   32.60
   6   3   4  539.75   36.00
   7  -3   4   26.00    8.90
  -7  -3  -4   16.00    9.80
   7  -3   4    4.00   11.70
   7  -3   4   11.60   11.30
   7   3   4    3.20   11.10
   7   3   4   32.60    8.30
   7   3   4   18.70   12.30
   8  -3   4  182.18   23.90
   8  -3   4  144.99   22.40
   8  -3   4  130.99   19.60
  -8  -3  -4  175.68   20.10
   8   3   4  129.49   18.30
   8   3   4  141.99   18.40
   8   3   4  181.08   25.30
   9  -3   4   65.99   13.80
  -9  -3  -4   70.79   13.50
   9  -3   4   88.39   17.20
   9  -3   4   54.99   14.10
   9   3   4   85.09   18.00
  -9   3  -4   71.69   13.00
   9   3   4   86.79   13.30
   9   3   4   56.29   14.10
  10  -3   4    1.60   13.10
  10  -3   4   30.00   17.20
 -10  -3  -4   25.10   16.00
  10  -3   4    6.10   15.10
  10   3   4   37.40   14.10
 -10   3  -4   -4.10   14.60
  10   3   4   28.20   16.50
  10   3   4    8.70   19.40
 -11  -3  -4  -50.89   23.20
  11  -3   4  -15.50   15.60
  11  -3   4  -38.30   16.80
  11  -3   4  -16.60   20.20
  11   3   4  -24.50   17.40
  11   3   4    6.20   23.40
 -11   3  -4  -20.60   21.50
  11   3   4    2.70   14.80
  12  -3   4   13.10   18.00
  12  -3   4  -15.00   26.30
  12  -3   4   24.70   24.10
  12   3   4   40.40   18.80
  12   3   4   49.60   26.80
  12  -4  -4   28.80   36.00
  12  -4  -4   42.90   20.80
 -12  -4   4   15.60   30.20
  12   4  -4   60.49   30.10
  11  -4  -4    0.10   18.00
  11  -4  -4  -11.00   19.40
  11  -4  -4    7.60   19.30
 -11  -4   4   20.20   20.90
  11   4  -4   -6.90   18.50
  11   4  -4   10.00   25.90
 -11   4   4   13.70   21.60
  10  -4  -4   37.50   15.10
  10  -4  -4   77.39   18.80
 -10  -4   4   57.99   17.50
  10  -4  -4   41.40   14.60
  10   4  -4   26.00   16.10
 -10   4   4   75.09   18.60
  10   4  -4   79.09   25.60
   9  -4  -4   73.29   14.00
   9  -4  -4   64.99   13.90
   9  -4  -4   98.99   16.50
  -9  -4   4   77.29   14.80
  -9   4   4  111.99   16.10
   9   4  -4   67.29   15.90
  -9   4   4   99.59   17.40
   9   4  -4   86.99   20.70
  -8  -4   4   -6.10   12.00
   8  -4  -4  -18.70   10.30
   8  -4  -4   -4.20   10.90
   8  -4  -4    8.60   11.40
  -8   4   4    1.20   13.70
  -8   4   4   -4.90   11.40
   8   4  -4   -7.50   16.50
   8   4  -4   -5.50   10.60
   8   4  -4   13.30   10.20
  -7  -4   4   47.80   10.60
   7  -4  -4   30.00    9.80
   7  -4  -4   38.20   10.40
   7  -4  -4   63.89   11.80
  -7   4   4   38.20   12.60
  -7   4   4   41.20   12.20
   7   4  -4   49.10   15.00
   7   4  -4   25.90   11.80
   7   4  -4   63.89   11.40
   6  -4  -4    6.00    9.20
   6  -4  -4    3.30    8.00
  -6  -4   4   12.30    8.90
   6   4  -4   11.60    9.00
  -6   4   4    8.80   10.10
   6   4  -4    8.90   11.60
   5  -4  -4   30.60    8.80
   5  -4  -4   13.70    8.50
   5   4  -4   20.30    9.10
  -5   4   4   23.40   10.70
   5   4  -4   36.20   11.40
  -4  -4   4  167.68   18.60
   4  -4  -4  219.78   17.00
  -4   4   4  205.88   19.90
   4   4  -4  190.78   18.90
   4   4  -4  198.58   20.50
  -3  -4   4  501.55   29.70
   3  -4  -4  473.15   28.80
  -3   4   4  462.45   30.70
   3   4  -4  481.65   31.00
   3   4  -4  448.76   30.40
   2  -4  -4   18.40    6.40
   2  -4  -4   20.80    6.80
  -2  -4   4   11.90    7.10
  -2   4   4   21.60    9.30
   2   4  -4   13.80    8.30
   2   4  -4   13.70    8.60
   1  -4  -4  677.93   38.30
  -1  -4   4  646.94   39.00
   1  -4  -4  716.53   38.40
  -1   4   4  656.13   39.90
   1   4  -4  691.63   40.00
   1   4  -4  661.43   40.20
   0  -4   4   45.70    8.70
   0  -4  -4   39.80    7.20
   0  -4  -4   32.20    7.00
   0  -4   4   42.40    8.00
   0   4  -4   29.00    9.30
  -1  -4  -4    9.30    6.50
   1  -4   4    5.60    6.90
   1  -4   4    6.40    7.10
  -1  -4  -4    4.90    5.80
   1   4   4    4.10    7.00
  -1   4  -4    5.30    8.40
   1   4   4    8.10    7.00
   2  -4   4  124.59   14.60
  -2  -4  -4  138.09   12.90
   2  -4   4  121.19   14.30
  -2  -4  -4  110.89   14.70
   2   4   4  156.28   15.40
  -2   4  -4  141.59   17.80
   2   4   4  135.79   14.30
  -3  -4  -4    4.30    7.90
   3  -4   4   12.60    7.80
  -3  -4  -4   12.00    6.00
   3  -4   4    4.70    7.90
   3   4   4    9.80    8.30
   3   4   4   10.10    7.50
  -3   4  -4    5.20    9.80
  -4  -4  -4   66.79    9.30
   4  -4   4   85.29   11.20
  -4  -4  -4   81.69   11.80
   4  -4   4   64.19   11.50
   4   4   4   73.49    9.60
  -4   4  -4   81.59   12.60
   4   4   4   70.09   11.00
   5  -4   4  180.68   19.40
  -5  -4  -4  210.78   18.00
   5  -4   4  198.38   20.60
  -5  -4  -4  192.48   16.50
   5   4   4  190.08   17.30
  -5   4  -4  203.98   22.40
   5   4   4  221.58   22.30
   5   4   4  240.08   21.80
  -6  -4  -4  181.28   20.20
   6  -4   4  178.78   19.60
  -6  -4  -4  160.48   15.80
   6  -4   4  203.88   21.80
   6   4   4  187.58   24.30
   6   4   4  207.18   24.00
   6   4   4  187.48   17.40
  -6   4  -4  196.98   23.50
  -7  -4  -4   18.80   10.90
   7  -4   4   -9.00   10.20
   7  -4   4    5.80   12.30
   7   4   4    8.90    9.60
   7   4   4   10.20   14.10
   7   4   4   -2.50   11.70
   8  -4   4   -1.10   12.10
   8  -4   4    1.90   10.50
  -8  -4  -4   -1.00   11.20
   8  -4   4   18.30   15.00
   8   4   4   16.80   15.70
   8   4   4   19.70    9.90
   8   4   4   18.70   14.20
  -9  -4  -4   10.10   14.40
   9  -4   4   27.20   13.90
   9  -4   4    9.60   12.40
   9  -4   4    4.00   16.90
   9   4   4   13.10   12.50
   9   4   4   11.00   15.80
   9   4   4   37.00   18.50
  10  -4   4    3.00   15.60
  10  -4   4   -2.40   16.50
 -10  -4  -4  -17.20   21.00
  10  -4   4   21.20   19.20
  10   4   4  -16.30   17.50
  10   4   4  -16.70   31.40
  11  -4   4   29.10   21.10
  11  -4   4   -8.40   20.00
  11  -4   4    3.10   16.80
  11   4   4   -9.20   25.50
  12  -4   4  -20.50   20.80
  12  -4   4    6.30   25.10
  12  -4   4  -28.00   39.50
  12   4   4   21.30   29.10
 -11  -5   4   10.00   43.10
  11  -5  -4   -5.60   21.50
  11  -5  -4  -21.20   23.70
  11   5  -4   17.00   27.10
  11   5  -4   -8.20   17.60
  11   5  -4  -10.30   22.80
  10  -5  -4  -10.10   16.20
 -10  -5   4   42.20   22.20
  10  -5  -4  -10.70   28.80
  10   5  -4  -25.30   23.80
  10   5  -4   -8.00   18.10
 -10   5   4   30.10   19.40
  10   5  -4    8.40   16.70
   9  -5  -4   97.09   18.10
   9  -5  -4   98.99   16.30
  -9  -5   4  147.59   18.70
   9   5  -4  180.18   26.10
   9   5  -4  119.69   19.30
   9   5  -4  104.49   19.50
  -8  -5   4   96.59   16.20
   8  -5  -4   96.59   15.90
   8  -5  -4   67.79   14.40
   8   5  -4   69.99   20.20
  -8   5   4   81.29   16.40
   8   5  -4   54.69   14.90
   8   5  -4   89.79   16.20
   7  -5  -4  260.27   24.60
  -7  -5   4  293.67   25.50
   7  -5  -4  249.68   27.30
   7   5  -4  304.17   33.70
   7   5  -4  260.57   27.60
  -7   5   4  291.97   28.10
   6  -5  -4   98.89   14.10
  -6  -5   4   94.19   13.50
   6  -5  -4  115.49   13.20
  -6   5   4  104.19   15.90
   6   5  -4   97.49   15.90
   6   5  -4  114.49   17.70
   5  -5  -4   48.00   11.40
  -5  -5   4   37.90   12.30
   5  -5  -4   26.60   10.00
   5   5  -4   33.40   14.30
   5   5  -4   51.69   12.80
  -5   5   4   45.50   13.10
   4  -5  -4  333.37   24.90
  -4  -5   4  337.97   26.30
   4   5  -4  316.17   27.80
   4   5  -4  295.57   28.80
  -4   5   4  377.36   28.40
  -3  -5   4  446.56   30.00
   3  -5  -4  434.66   28.70
   3  -5  -4  446.46   28.70
   3   5  -4  434.46   32.80
  -3   5   4  452.65   32.30
   3   5  -4  405.16   31.50
   2  -5  -4  423.06   27.70
   2  -5  -4  405.46   27.70
  -2  -5   4  451.55   25.80
  -2  -5   4  434.56   29.10
   2   5  -4  437.46   31.80
  -2   5   4  428.36   30.30
   2   5  -4  388.86   30.70
   1  -5  -4  203.88   18.60
  -1  -5   4  229.38   17.10
  -1  -5   4  229.38   20.10
   1   5  -4  197.78   22.60
  -1   5   4  214.28   22.90
   0  -5  -4  141.59   16.50
   0  -5  -4  134.49   16.10
   0  -5   4  183.38   17.80
   0   5   4  156.48   19.50
   0   5  -4  153.18   20.80
   1  -5   4  701.73   42.50
   1  -5   4  714.13   42.40
  -1  -5  -4  752.32   41.80
  -1  -5  -4  697.43   40.80
  -1   5  -4  702.83   44.50
   1   5   4  716.13   44.20
   2  -5   4   64.29   10.60
  -2  -5  -4   42.80    9.70
   2  -5   4   47.30    9.90
  -2  -5  -4   45.20    8.50
   2   5   4   47.10   10.80
  -2   5  -4   43.30   12.30
   3  -5   4  176.68   18.80
   3  -5   4  172.18   19.20
  -3  -5  -4  182.48   16.10
   3   5   4  163.18   21.30
  -3   5  -4  165.78   22.70
   3   5   4  168.98   18.90
   4  -5   4  343.47   27.30
   4  -5   4  332.27   27.20
  -4  -5  -4  319.87   23.60
   4   5   4  381.46   29.40
   4   5   4  359.26   24.90
  -4   5  -4  370.76   29.30
  -5  -5  -4   14.70   10.40
   5  -5   4   46.20   13.10
   5  -5   4   22.40   11.10
  -5  -5  -4   31.70    8.80
   5   5   4   43.90   13.40
  -5   5  -4   25.90   13.80
   5   5   4   20.00   10.00
   6  -5   4   65.69   12.70
  -6  -5  -4   55.89   10.90
   6  -5   4   65.59   13.90
  -6  -5  -4   39.50    9.00
  -6   5  -4   38.00   15.80
   6   5   4   50.49   15.40
   6   5   4   63.69   11.50
   7  -5   4  100.19   17.00
  -7  -5  -4   73.49   14.20
   7  -5   4   95.89   15.60
   7   5   4   95.19   14.00
  -7   5  -4   85.89   18.00
   7   5   4   86.09   18.50
  -8  -5  -4    4.60   15.30
   8  -5   4    5.00   14.90
   8  -5   4    3.10   16.40
   8   5   4   17.60   18.60
   8   5   4  -11.70   16.30
   9  -5   4   36.10   17.40
  -9  -5  -4   90.89   21.70
   9  -5   4   99.19   20.40
   9   5   4   74.79   20.10
  10  -5   4  -18.70   17.10
  10  -5   4   23.50   20.60
  10  -5   4   -3.20   16.20
  10   5   4   19.10   23.60
  10   5   4  -24.90   21.80
  11  -5   4  -39.80   24.00
  11  -5   4  -23.10   21.10
  11  -5   4  -44.00   24.90
  11   5   4    4.80   27.20
  11   5   4  -58.19   28.00
  10  -6  -4  -43.70   20.80
  10   6  -4   22.20   23.80
  10   6  -4   28.70   26.70
   9  -6  -4   26.50   19.40
  -9  -6   4   47.30   28.80
  -9   6   4   40.50   23.70
   9   6  -4   13.80   25.50
   9   6  -4   27.80   21.60
  -8  -6   4   51.29   21.50
   8  -6  -4   -2.70   19.20
  -8   6   4   -6.10   16.10
   8   6  -4   52.09   20.30
   8   6  -4    7.70   21.90
  -7  -6   4   63.39   18.60
   7  -6  -4   93.59   17.50
   7  -6  -4   32.70   18.00
   7   6  -4   84.09   22.50
  -7   6   4  102.09   19.10
   7   6  -4   88.79   20.80
   6  -6  -4   15.50   14.90
   6  -6  -4    8.10   13.20
   6   6  -4   29.40   17.70
   6   6  -4    9.80   18.80
  -6   6   4   31.00   16.20
   5  -6  -4    9.00   12.10
   5  -6  -4   36.90   13.30
  -5  -6   4   17.90   15.30
   5  -6  -4   14.20   11.40
  -5   6   4   23.30   16.20
   5   6  -4   41.50   18.20
   5   6  -4   34.20   17.30
  -4  -6   4   25.10   13.20
   4  -6  -4    4.80   11.30
   4  -6  -4    5.20   10.60
  -4   6   4   31.80   16.30
   4   6  -4   23.50   15.60
   4   6  -4   61.69   16.10
  -3  -6   4   23.00   12.80
   3  -6  -4   31.60   11.20
   3  -6  -4   48.60   12.40
   3   6  -4   72.09   16.40
   3   6  -4   53.79   16.20
  -3   6   4   64.49   17.20
   2  -6  -4  135.19   19.00
  -2  -6   4  148.89   16.60
  -2  -6   4  158.08   21.80
   2  -6  -4  136.79   19.00
  -2   6   4  139.69   19.10
   2   6  -4  197.88   26.10
  -1  -6   4   11.90    9.70
   1  -6  -4   26.60   10.20
  -1  -6   4   15.10   10.70
   1  -6  -4    7.70    9.60
   1   6  -4   28.50   16.00
  -1   6   4   12.00   13.80
   0  -6  -4   28.00   10.60
   0  -6  -4   22.70    9.70
   0  -6   4   32.10   10.60
   0  -6   4   34.30   10.10
   0   6   4   13.70   13.90
   0   6  -4   33.60   15.90
  -1  -6  -4   43.00   10.70
   1  -6   4   69.69   10.70
   1  -6   4   76.09   12.50
  -1  -6  -4   55.29   10.20
  -1   6  -4   64.19   16.50
   1   6   4   67.89   15.70
   2  -6   4   26.00   11.80
  -2  -6  -4   10.20   11.40
  -2  -6  -4   17.20    9.10
  -2   6  -4   21.60   16.00
   2   6   4   11.80   14.20
  -3  -6  -4   -1.10   11.70
   3  -6   4   -8.40   10.60
   3  -6   4   16.60   11.10
   3   6   4   16.00   15.30
   3   6   4   30.90   14.50
  -3   6  -4   26.90   15.70
   4  -6   4   20.20   12.30
  -4  -6  -4    7.50    9.90
   4  -6   4    1.40   12.80
   4  -6   4  -10.70   12.70
  -4   6  -4   26.70   16.00
   4   6   4   54.19   16.00
   4   6   4   30.90   17.10
   5  -6   4   -5.90   12.90
   5  -6   4   -1.40   12.30
  -5  -6  -4  -26.70   10.10
  -5  -6  -4   -3.90   13.10
   5  -6   4  -11.60   12.50
   5   6   4    6.00   15.60
  -5   6  -4   -8.10   17.20
  -6  -6  -4    8.00   16.00
  -6  -6  -4   14.20   10.70
   6  -6   4  -14.80   14.90
   6  -6   4   23.60   19.80
  -6   6  -4   35.90   16.70
   6   6   4   37.30   16.90
   6   6   4   15.30   15.20
  -7  -6  -4   22.50   21.70
   7  -6   4   21.40   15.40
   7  -6   4   43.10   18.50
   7   6   4   49.40   20.30
   8  -6   4   -8.60   18.10
   8  -6   4   13.90   20.70
   8   6   4    3.40   21.00
   9  -6   4   -2.20   23.20
   9   6   4   23.40   24.10
   8  -7  -4   46.00   21.50
   8   7  -4   74.39   27.20
   8   7  -4  -15.10   24.60
  -8   7   4   15.50   20.50
   7  -7  -4   44.20   20.50
   7  -7  -4   -6.40   18.40
  -7   7   4   90.39   23.50
   7   7  -4   71.49   26.20
   7   7  -4   28.80   24.50
   6  -7  -4   47.80   18.80
   6   7  -4   34.60   23.20
  -6   7   4   60.79   21.80
   6   7  -4   41.40   23.60
   5  -7  -4   36.50   15.60
   5  -7  -4   -2.30   14.20
  -5  -7   4   24.10   23.80
   5  -7  -4   12.40   20.20
   5   7  -4   35.50   23.20
  -5   7   4   64.49   18.90
   5   7  -4   32.20   21.70
   4  -7  -4   87.39   17.00
  -4  -7   4   79.89   20.40
   4  -7  -4   83.09   18.20
  -4   7   4   94.99   26.40
   4   7  -4  117.09   22.90
   4   7  -4  130.49   24.30
   3  -7  -4    8.10   12.80
   3  -7  -4   16.00   13.50
  -3  -7   4    6.80   16.80
   3   7  -4   22.80   21.40
  -2  -7   4   20.10   11.00
  -2  -7   4   31.70   14.90
   2  -7  -4   24.40   13.50
  -2   7   4   42.20   26.10
   2   7  -4   33.10   19.90
   1  -7  -4  -13.50   14.60
  -1  -7   4   26.70   14.40
   1  -7  -4   14.60   12.20
  -1  -7   4   -3.70   11.20
   1   7  -4   11.60   19.50
  -1   7   4   27.80   20.80
   0  -7  -4   59.19   16.20
   0  -7   4   65.39   13.60
   0  -7   4   79.29   15.10
   0  -7  -4   94.29   13.50
   0   7   4  118.69   22.50
   0   7  -4   84.59   22.90
   1  -7   4   33.00   13.20
  -1  -7  -4   21.80   14.10
   1  -7   4   37.70   14.30
  -1  -7  -4   39.30   12.10
   1   7   4   56.99   19.70
  -1   7  -4   49.20   21.90
   2  -7   4   38.50   14.70
   2  -7   4   59.59   14.90
  -2  -7  -4   34.60   14.70
   2   7   4   59.09   23.80
  -3  -7  -4   65.89   14.00
   3  -7   4   53.49   15.00
   3  -7   4   67.79   16.10
  -3  -7  -4   69.39   15.20
  -3   7  -4   66.09   23.90
   4  -7   4  129.79   20.70
  -4  -7  -4   84.09   14.80
   4  -7   4   96.09   17.50
   4  -7   4  113.89   17.90
  -4   7  -4  121.69   24.20
   4   7   4  140.59   21.40
   4   7   4   95.49   35.60
   5  -7   4   -4.40   19.10
  -5  -7  -4   13.60   13.00
   5  -7   4   23.50   18.50
   5   7   4   37.50   18.60
   5   7   4    7.50   23.80
  -5   7  -4    6.20   19.40
   6  -7   4   -8.90   20.10
  -6  -7  -4    1.20   14.60
   6   7   4   71.19   23.80
   6   7   4   -3.50   24.00
  -6   7  -4   19.70   19.90
   7  -7   4   70.39   22.90
   7   7   4   61.79   25.30
   7   7   4   64.29   29.80
  -7   7  -4   88.29   23.90
   4  -8  -4  -17.00   19.80
  -4   8   4   54.69   23.30
   4   8  -4  -25.00   31.30
   3  -8  -4  -39.40   18.30
  -3   8   4    1.70   23.60
   3   8  -4   24.00   27.90
   2  -8  -4  -26.80   24.60
   2  -8  -4  -21.80   17.10
  -2  -8   4    5.60   15.10
   2   8  -4   11.20   29.80
  -2   8   4    7.40   25.50
   1  -8  -4  -12.00   19.40
  -1  -8   4  -41.40   17.10
   1  -8  -4   -5.00   17.40
  -1   8   4    4.40   23.20
   1   8  -4   15.60   27.40
   0  -8   4    1.20   16.00
   0  -8  -4  -27.10   18.20
   0  -8  -4    5.00   17.10
   0   8  -4   -1.50   25.50
   0   8   4   15.10   25.60
   1  -8   4   50.29   18.20
  -1  -8  -4   39.60   18.00
  -1  -8  -4   36.30   18.40
  -1   8  -4   81.09   28.90
   1   8   4   50.09   26.10
  -2  -8  -4  -16.30   18.70
  -2  -8  -4   14.00   19.60
   2  -8   4   17.20   20.80
  -2   8  -4   90.09   27.70
   2   8   4   27.90   27.90
   3  -8   4   10.60   25.50
  -3  -8  -4  -22.00   20.90
  -3  -8  -4  -32.00   17.30
   3   8   4   13.40   27.40
  -3   8  -4   40.60   24.00
  -4  -8  -4  -28.20   18.30
   4  -8   4   55.19   19.80
  -4   8  -4   32.10   25.00
   4   8   4   61.79   30.90
 -14   0   5  -25.80   27.80
 -13   0   5  -17.80   23.00
  13   0  -5   -0.10   19.40
 -13   0   5  -21.30   17.50
 -12   0   5   17.90   18.00
  12   0  -5   -8.00   19.40
  12   0  -5   -7.60   16.80
 -12   0   5  -18.80   14.20
  11   0  -5   28.80   15.60
  11   0  -5   -5.00   12.90
 -11   0   5    4.10   18.10
 -11   0   5    7.10   12.60
  10   0  -5    3.80   10.40
  10   0  -5    2.40   11.50
 -10   0   5   -7.70   13.20
 -10   0   5   -7.10   10.30
  -9   0   5   -8.10    9.20
   9   0  -5   -4.30    9.70
  -9   0   5  -15.30   13.10
   9   0  -5   -0.30   10.70
   8   0  -5    7.30    8.80
   8   0  -5    7.50    8.50
  -8   0   5    8.80    8.50
  -8   0   5   12.70   10.50
  -7   0   5    1.40    9.00
   7   0  -5    3.00    7.00
  -7   0   5   -1.40    7.30
   7   0  -5    1.80    7.20
   6   0  -5   -6.00    6.90
  -6   0   5    4.50    7.80
   6   0  -5   -5.00    6.10
  -6   0   5    2.20    6.10
  -5   0   5    2.80    5.40
  -5   0   5    8.40    7.30
   5   0  -5   -0.40    4.50
   5   0  -5   -7.40    5.40
   5   0  -5    4.50    6.00
   4   0  -5   -2.40    5.20
  -4   0   5    2.50    5.90
   4   0  -5   -1.70    3.70
  -4   0   5    0.00    4.20
   3   0  -5   -2.20    4.50
   3   0  -5   -3.90    3.30
  -3   0   5   -3.10    5.00
   2   0  -5    0.70    3.00
  -2   0   5    3.00    3.50
  -2   0   5    1.70    4.00
   2   0  -5   -1.00    3.90
  -1   0   5    2.10    3.60
   1   0  -5    2.00    3.00
  -1   0   5   -0.30    3.10
   0   0  -5   -0.80    2.90
   1   0   5    1.60    4.10
  -1   0  -5    2.80    3.90
   1   0   5    0.70    3.60
  -1   0  -5    2.10    3.50
   2   0   5    2.40    5.00
   2   0   5   -4.40    4.50
  -2   0  -5    3.40    4.70
   3   0   5   -0.70    5.20
   3   0   5    4.20    5.60
  -3   0  -5    0.50    5.30
  -4   0  -5    4.10    6.10
   4   0   5    0.80    6.50
   5   0   5    8.30    7.60
   6   0   5   -1.00    8.40
   6   0   5   -5.10    7.20
  -6   0  -5    9.90    7.60
   7   0   5   -9.30    8.80
   7   0   5   -5.10    8.90
  -7   0  -5   -6.50    8.80
   8   0   5   10.20    9.10
   8   0   5    2.90   10.60
  -8   0  -5   16.80    8.50
  -9   0  -5   13.90   11.40
   9   0   5   -3.00   10.30
   9   0   5    1.10   12.10
 -10   0  -5  -11.30   11.70
  10   0   5   -2.60   16.10
  10   0   5  -14.70   11.60
  11   0   5   -4.10   15.10
  11   0   5    5.10   16.50
 -11   0  -5  -18.30   14.70
  11   0   5  -11.40   13.20
  12   0   5   -7.90   22.50
  12   0   5    5.40   20.30
  12   0   5   12.80   17.90
 -12   0  -5   -9.20   22.20
  12   0   5   37.70   19.50
  13   0   5  -14.50   21.10
  13   0   5   -1.20   24.60
  13   0   5   32.50   23.20
  13  -1  -5   28.40   18.60
  13  -1  -5  -16.70   16.50
 -13  -1   5  -24.80   19.00
 -13   1   5  -32.70   17.20
  13   1  -5    3.10   16.00
 -13   1   5   12.70   25.60
  13   1  -5   28.40   19.60
  12  -1  -5   63.49   21.60
 -12  -1   5  103.59   22.10
 -12  -1   5   62.99   16.90
 -12   1   5   89.29   21.30
 -12   1   5   54.39   16.10
  12   1  -5   57.19   22.60
  12   1  -5  123.89   18.80
  11  -1  -5   86.09   15.20
 -11  -1   5   88.49   16.30
  11  -1  -5  115.09   16.90
 -11  -1   5   71.49   18.90
 -11   1   5   74.69   19.40
 -11   1   5   91.29   15.30
  11   1  -5  107.79   17.00
  11   1  -5   98.19   14.60
  10  -1  -5  461.15   30.90
 -10  -1   5  372.56   28.30
  10  -1  -5  403.36   32.40
 -10  -1   5  379.16   39.40
 -10   1   5  387.46   39.00
  10   1  -5  421.86   30.50
 -10   1   5  351.26   27.40
  10   1  -5  347.67   33.10
  -9  -1   5  453.25   37.80
   9  -1  -5  464.65   34.60
   9  -1  -5  466.95   32.20
  -9  -1   5  490.45   30.80
  -9   1   5  476.35   37.90
  -9   1   5  489.75   30.20
   9   1  -5  445.76   34.60
   9   1  -5  442.36   31.60
  -8  -1   5  123.89   15.30
  -8  -1   5   78.39   13.00
   8  -1  -5   97.99   12.60
   8  -1  -5  119.59   17.60
  -8   1   5   85.59   12.90
   8   1  -5   94.19   11.60
  -8   1   5  106.89   13.70
   8   1  -5   77.59   11.80
   7  -1  -5  109.69   13.80
   7  -1  -5  105.49   16.20
  -7  -1   5  124.49   13.90
  -7  -1   5   70.59   11.70
   7   1  -5   52.89   10.40
   7   1  -5  104.89   13.10
  -7   1   5   88.89   12.10
  -7   1   5   78.99   11.40
  -6  -1   5  603.74   40.50
   6  -1  -5  698.93   39.60
  -6  -1   5  712.73   37.60
   6  -1  -5  628.04   37.60
   6   1  -5  691.73   40.00
   6   1  -5  602.34   37.20
  -6   1   5  702.93   37.20
  -6   1   5  683.63   40.60
   5  -1  -5 2138.39  107.39
  -5  -1   5 1869.61  107.49
  -5  -1   5 2139.79  106.09
   5  -1  -5 1904.21  106.09
   5  -1  -5 2062.19  106.39
  -5   1   5 1957.10  107.59
  -5   1   5 2057.79  105.99
   5   1  -5 1965.40  107.29
   4  -1  -5  968.80   52.29
  -4  -1   5  862.11   52.29
  -4  -1   5 1052.89   50.79
   4  -1  -5  998.50   51.29
   4  -1  -5  931.91   50.89
   4   1  -5 1002.40   52.39
   4   1  -5  870.71   51.89
  -4   1   5  908.41   52.49
  -3  -1   5 3645.64  207.78
   3  -1  -5 3668.93  207.38
   3  -1  -5 4371.06  207.58
   3  -1  -5 4337.27  207.98
   3   1  -5 4218.48  207.88
  -3   1   5 3776.32  207.88
   3   1  -5 3795.32  207.68
   2  -1  -5   33.40    4.90
  -2  -1   5   42.00    5.30
   2  -1  -5   51.79    7.00
  -2  -1   5   35.00    4.30
  -2  -1   5   25.60    4.90
   2   1  -5   38.40    4.80
  -2   1   5   30.10    5.30
   2   1  -5   36.40    5.20
  -2   1   5   40.30    5.10
   2   1  -5   33.40    4.80
  -1  -1   5  667.43   33.90
   1  -1  -5  677.03   33.90
  -1  -1   5  607.04   33.70
  -1  -1   5  661.93   33.30
  -1   1   5  606.44   34.30
   1   1  -5  553.44   33.80
  -1   1   5  596.74   33.90
   0  -1   5  324.47   19.00
   0  -1  -5  332.57   18.60
   0  -1   5  312.27   18.20
   0  -1   5  343.97   18.60
   0   1   5  308.27   18.70
  -1  -1  -5 2285.77  114.19
   1  -1   5 2006.90  113.99
   1  -1   5 2194.78  114.49
  -1  -1  -5 2326.37  114.09
   1   1   5 2046.90  114.19
  -1   1  -5 2207.18  113.99
  -2  -1  -5 9999.00  499.45
   2  -1   5 9399.36  499.75
   2  -1   5 9099.69  499.35
  -2  -1  -5 9778.22  499.35
  -2   1  -5 9905.41  499.35
   2   1   5 9638.04  499.45
   2   1   5 9381.86  499.45
   3  -1   5 1127.49   61.59
  -3  -1  -5 1136.29   61.39
  -3  -1  -5 1197.38   61.09
   3   1   5 1122.69   61.49
  -3   1  -5 1190.08   61.39
   3   1   5 1093.49   61.19
   4  -1   5  288.67   20.60
  -4  -1  -5  316.57   20.10
  -4   1  -5  321.87   19.80
   4   1   5  301.97   19.60
   4   1   5  294.77   20.50
   5  -1   5 1367.06   71.69
   5  -1   5 1422.36   72.49
   5  -1   5 1321.87   71.89
  -5  -1  -5 1345.07   71.69
  -5   1  -5 1351.66   71.49
   5   1   5 1264.57   71.09
   5   1   5 1189.88   71.59
   6  -1   5  328.07   24.90
   6  -1   5  323.57   23.70
   6  -1   5  352.06   22.80
  -6  -1  -5  351.06   23.00
   6   1   5  328.77   24.80
  -6   1  -5  355.96   22.70
   6   1   5  281.87   23.30
   6   1   5  316.07   22.00
   7  -1   5   -2.30    8.40
   7  -1   5   -0.50    9.00
   7  -1   5    3.10    8.40
   7   1   5   13.30    8.60
   7   1   5   -0.90    8.70
   8  -1   5  581.54   34.50
   8  -1   5  530.45   36.50
   8  -1   5  576.04   36.40
  -8  -1  -5  552.84   34.60
   8   1   5  520.35   34.20
  -8   1  -5  515.25   34.00
   8   1   5  519.25   36.20
   8   1   5  563.84   37.10
   9  -1   5   32.80   13.90
   9  -1   5   23.00   11.40
  -9  -1  -5   48.10   11.30
   9  -1   5   31.90   13.50
  -9   1  -5   40.60   10.70
   9   1   5   36.70   11.40
   9   1   5   27.20   14.00
   9   1   5   18.30   11.00
  10  -1   5   -8.30   15.30
  10  -1   5   -2.20   12.20
 -10  -1  -5    9.00   12.30
  10  -1   5   -4.80   12.30
 -10   1  -5    2.20   11.10
  10   1   5   -8.30   12.40
  10   1   5   -4.20   15.30
  10   1   5    7.70   15.20
  11  -1   5  231.28   26.60
  11  -1   5  263.17   32.80
  11  -1   5  240.78   33.10
 -11  -1  -5  185.08   22.00
  11   1   5  265.87   30.20
  11   1   5  251.37   34.00
  11   1   5  234.48   32.70
 -11   1  -5  184.48   21.60
  12  -1   5   53.99   19.20
  12  -1   5   32.40   23.90
  12  -1   5   51.59   19.80
 -12  -1  -5   46.70   24.80
 -12   1  -5   46.80   22.70
  12   1   5   27.10   22.70
  12   1   5   71.69   20.40
  12   1   5   50.09   21.60
  13  -1   5   15.20   21.00
  13  -1   5   26.00   23.00
  13   1   5    3.60   22.70
  13   1   5  -49.70   22.50
  13   1   5   27.30   23.50
 -13  -2   5   28.90   23.60
  13  -2  -5   16.90   17.30
  13  -2  -5   32.20   21.30
  13   2  -5   77.79   30.60
 -13   2   5   33.30   22.30
 -12  -2   5  -14.10   16.50
  12  -2  -5    3.20   19.10
  12  -2  -5   -9.40   23.30
  12   2  -5   38.10   24.80
  12   2  -5  -31.80   21.00
 -12   2   5   13.40   19.60
  11  -2  -5   17.30   14.50
  11  -2  -5   62.59   16.50
 -11  -2   5   37.00   18.30
 -11  -2   5   43.80   14.70
  11   2  -5   66.59   23.80
 -11   2   5   55.09   18.80
 -11   2   5   53.09   13.40
  11   2  -5   18.40   16.20
  10  -2  -5  -21.00   12.60
 -10  -2   5    4.30   11.90
 -10  -2   5  -10.20   16.00
  10  -2  -5    3.30   11.40
  10   2  -5  -14.00   11.70
  10   2  -5   18.80   17.10
 -10   2   5   -1.70   16.00
 -10   2   5   -8.90   10.60
   9  -2  -5   32.50   12.00
  -9  -2   5   33.80   11.80
  -9  -2   5   14.10   13.90
   9  -2  -5   33.30   10.90
   9   2  -5   30.70   12.00
  -9   2   5   35.60   13.90
   9   2  -5   47.30   15.20
   8  -2  -5   68.49   11.20
  -8  -2   5   61.19   12.40
   8  -2  -5   87.19   11.80
  -8  -2   5  114.19   15.60
   8   2  -5   61.49   11.90
   8   2  -5   84.59   14.90
  -8   2   5   70.89   13.40
  -7  -2   5   16.40    7.20
   7  -2  -5    9.00    8.40
   7  -2  -5    1.90    8.30
  -7  -2   5   -0.70   10.10
   7   2  -5    3.60    8.50
   7   2  -5   14.60   10.80
  -7   2   5    4.60    9.30
  -7   2   5    5.20    7.40
   6  -2  -5  188.38   19.00
  -6  -2   5  198.98   21.50
  -6  -2   5  208.88   16.00
   6  -2  -5  201.58   16.50
   6  -2  -5  199.68   16.60
  -6   2   5  186.68   16.00
   6   2  -5  195.08   19.30
   6   2  -5  204.88   19.20
  -6   2   5  193.58   20.90
   5  -2  -5  429.76   26.50
  -5  -2   5  464.15   26.00
   5  -2  -5  450.55   26.10
   5  -2  -5  450.45   28.00
  -5  -2   5  409.16   29.10
   5   2  -5  411.26   27.90
  -5   2   5  438.66   29.30
   5   2  -5  441.06   28.00
  -5   2   5  427.16   25.90
  -4  -2   5  295.27   22.10
   4  -2  -5  283.27   18.70
   4  -2  -5  298.87   19.50
  -4  -2   5  299.87   18.50
   4  -2  -5  309.47   20.30
   4   2  -5  295.87   20.50
  -4   2   5  309.47   21.90
   4   2  -5  320.97   20.50
  -4   2   5  263.57   19.10
  -3  -2   5 2705.23  144.59
   3  -2  -5 2903.71  144.69
  -3  -2   5 2863.31  144.89
   3  -2  -5 3009.40  144.79
   3   2  -5 2560.54  144.09
  -3   2   5 2709.23  144.49
   3   2  -5 2519.55  144.79
  -3   2   5 2745.83  144.79
  -2  -2   5   11.60    5.20
   2  -2  -5    5.20    5.00
   2  -2  -5    4.80    4.40
  -2  -2   5    6.10    4.90
   2   2  -5    3.30    5.10
  -2   2   5    5.40    5.50
  -2   2   5    8.00    4.80
   2   2  -5    6.50    5.40
  -1  -2   5  490.55   27.00
  -1  -2   5  500.45   27.20
   1  -2  -5  494.75   26.90
  -1   2   5  453.95   27.10
   1   2  -5  430.46   27.20
  -1   2   5  466.85   27.20
   1   2  -5  478.05   27.50
   0  -2   5 1605.64   81.99
   0  -2   5 1538.45   81.89
   0  -2  -5 1622.84   81.69
   0   2   5 1489.75   81.79
   0   2  -5 1467.85   82.09
   1  -2   5  487.35   27.30
  -1  -2  -5  474.85   26.40
   1   2   5  453.35   26.70
  -1   2  -5  460.35   27.60
   2  -2   5   12.80    5.50
  -2  -2  -5   14.40    5.00
  -2  -2  -5   16.10    4.90
   2  -2   5   15.10    6.10
   2   2   5   11.60    5.30
  -2   2  -5   13.60    6.40
   2   2   5   15.40    5.00
   3  -2   5 1430.56   81.19
  -3  -2  -5 1515.85   80.59
   3  -2   5 1568.04   81.59
  -3  -2  -5 1586.24   81.09
   3   2   5 1547.75   81.09
   3   2   5 1479.05   80.79
   4  -2   5   21.80    6.70
  -4  -2  -5   19.50    5.50
  -4  -2  -5   19.20    7.20
   4  -2   5   16.20    7.00
   4  -2   5    8.40    6.50
  -4   2  -5   22.10    6.70
   4   2   5   23.60    6.60
  -5  -2  -5  419.86   25.30
   5  -2   5  392.36   25.70
   5  -2   5  404.26   27.50
   5  -2   5  391.36   26.60
  -5   2  -5  426.06   25.00
   5   2   5  374.06   26.00
   5   2   5  411.26   25.20
   6  -2   5  918.51   53.59
   6  -2   5  890.01   53.99
  -6  -2  -5 1004.20   53.69
   6  -2   5 1046.70   54.89
   6   2   5  941.91   53.89
   6   2   5  966.70   54.89
   6   2   5  930.81   52.89
  -6   2  -5  951.40   53.39
   7  -2   5   98.99   11.70
  -7  -2  -5   98.89   11.80
   7  -2   5   92.79   13.20
   7  -2   5  143.99   19.10
   7   2   5  115.79   15.10
   7   2   5   86.89   12.10
   7   2   5   86.29   12.30
  -7   2  -5  104.69   15.00
   8  -2   5   -2.80    9.70
  -8  -2  -5  -10.10    9.80
   8  -2   5   -4.70   11.70
  -8   2  -5  -14.80    8.60
   8   2   5   -4.90   11.10
   8   2   5   14.60    9.90
   8   2   5    9.90   11.80
  -9  -2  -5  103.29   15.00
   9  -2   5  119.69   17.60
   9  -2   5   99.29   13.80
   9  -2   5   84.39   13.80
   9   2   5   97.89   14.20
   9   2   5   81.69   16.10
  -9   2  -5   89.49   13.00
   9   2   5  113.19   13.90
  10  -2   5   98.09   17.80
  10  -2   5  100.69   14.40
 -10  -2  -5  101.49   16.80
  10  -2   5   50.49   15.20
  10   2   5   87.69   15.20
 -10   2  -5   84.09   15.00
  10   2   5   79.39   15.00
  10   2   5   99.59   17.60
  11  -2   5   -4.10   14.30
 -11  -2  -5   -9.70   18.40
  11  -2   5    7.60   23.50
  11  -2   5  -41.70   17.70
  11   2   5  -38.40   16.60
  11   2   5   -5.70   21.50
  11   2   5   28.10   17.40
 -11   2  -5  -14.90   16.20
  12  -2   5   22.50   17.90
 -12  -2  -5  -12.20   32.00
  12  -2   5  -39.40   26.10
  12  -2   5   11.20   20.90
  12   2   5   14.90   21.10
  12   2   5   13.70   20.60
 -12   2  -5  -12.30   30.80
  13  -2   5   30.60   26.30
  13   2   5   28.00   25.80
  13   2   5   32.70   22.80
 -13  -3   5   77.49   33.80
  13  -3  -5   66.39   23.30
  13   3  -5  103.99   33.20
  12  -3  -5  -23.20   24.20
  12  -3  -5    1.90   18.10
 -12  -3   5  -23.60   20.80
  12  -3  -5    1.90   18.00
  12   3  -5    0.60   28.10
  12   3  -5   16.70   23.30
 -12   3   5   11.60   21.10
  11  -3  -5   -0.20   17.20
  11  -3  -5    6.70   17.30
  11  -3  -5   -2.00   14.40
  11   3  -5   -0.40   22.00
  11   3  -5  -13.90   15.70
 -11   3   5   14.90   18.80
 -10  -3   5  292.67   37.70
  10  -3  -5  228.38   30.50
  10  -3  -5  291.57   25.70
 -10  -3   5  273.07   27.20
  10  -3  -5  281.87   29.70
  10   3  -5  280.57   37.50
 -10   3   5  293.37   38.60
  10   3  -5  225.28   32.60
   9  -3  -5   45.70   13.30
  -9  -3   5   10.30   11.90
   9  -3  -5   14.80   11.70
   9  -3  -5   16.80   10.90
  -9  -3   5   26.60   14.20
   9   3  -5   35.70   11.70
  -9   3   5   39.60   15.20
   9   3  -5   23.50   16.70
   8  -3  -5   12.80   11.10
  -8  -3   5   25.10    9.40
   8  -3  -5    9.20    9.20
   8  -3  -5   22.50    9.60
  -8  -3   5   14.50   12.50
  -8   3   5    7.50   12.10
  -8   3   5   19.80   10.90
   8   3  -5   26.30   13.40
   8   3  -5   -4.90   10.80
  -7  -3   5  323.87   23.50
   7  -3  -5  362.66   24.50
   7  -3  -5  304.67   29.90
   7  -3  -5  364.46   24.70
  -7  -3   5  340.77   29.20
  -7   3   5  330.47   29.10
  -7   3   5  350.06   24.40
   7   3  -5  305.87   28.80
   7   3  -5  341.07   27.80
   6  -3  -5   63.89    9.20
   6  -3  -5   57.69   10.00
   6  -3  -5   49.40    9.10
  -6  -3   5   46.70   10.30
  -6  -3   5   64.79    9.00
   6   3  -5   53.59    9.60
  -6   3   5   53.99   10.50
   6   3  -5   56.39   11.10
  -6   3   5   78.99    9.90
   6   3  -5   52.79    8.70
   5  -3  -5   89.49   12.50
  -5  -3   5  122.19   11.70
  -5  -3   5   66.49   10.00
   5  -3  -5   87.29   13.10
   5  -3  -5  101.29   14.70
   5   3  -5   96.19   13.00
   5   3  -5   83.29   11.30
  -5   3   5  109.69   17.30
   5   3  -5  102.39   15.70
  -5   3   5  114.39   14.10
  -4  -3   5 1003.30   56.09
   4  -3  -5 1087.39   55.59
   4  -3  -5 1050.49   55.39
   4   3  -5  929.41   55.09
   4   3  -5  940.41   56.19
  -4   3   5 1030.50   56.19
  -4   3   5 1017.10   55.59
  -3  -3   5  778.02   43.40
   3  -3  -5  802.12   42.80
   3  -3  -5  801.92   43.00
   3   3  -5  770.92   43.90
   3   3  -5  661.13   42.90
  -3   3   5  784.82   43.40
  -3   3   5  786.42   43.60
  -2  -3   5   60.89    8.30
   2  -3  -5   66.59    7.80
  -2  -3   5   61.19    7.90
   2   3  -5   63.49    8.30
   2   3  -5   59.69    8.60
  -2   3   5   63.89    8.20
   1  -3  -5   12.70    5.00
   1  -3  -5   20.00    5.60
  -1  -3   5   10.70    6.20
  -1  -3   5   18.00    6.30
   1   3  -5   10.10    6.70
   1   3  -5   16.80    6.90
  -1   3   5   12.70    6.60
   0  -3   5  280.67   18.40
   0  -3  -5  260.47   16.70
   0  -3   5  250.47   18.20
   0  -3  -5  259.27   17.30
   0   3   5  250.37   18.10
   0   3  -5  259.07   19.50
  -1  -3  -5  627.14   34.80
  -1  -3  -5  659.33   35.10
   1  -3   5  671.13   36.00
   1  -3   5  635.24   36.20
   1   3   5  591.74   35.20
   1   3   5  608.44   35.60
  -1   3  -5  603.64   36.50
   2  -3   5 1608.74   86.99
  -2  -3  -5 1600.24   86.39
  -2  -3  -5 1718.43   86.59
   2  -3   5 1709.63   87.49
   2   3   5 1635.14   86.79
  -2   3  -5 1596.34   87.69
   2   3   5 1541.65   86.59
   3  -3   5  380.76   25.80
  -3  -3  -5  444.86   24.60
   3  -3   5  413.76   26.10
  -3  -3  -5  442.46   25.20
  -3   3  -5  390.76   27.00
   3   3   5  413.76   25.60
   3   3   5  387.06   25.00
  -4  -3  -5   39.90    6.70
  -4  -3  -5   40.90    7.80
   4  -3   5   36.20    8.20
   4  -3   5   26.70    7.60
  -4   3  -5   33.40    9.60
   4   3   5   27.00    7.00
   4   3   5   36.70    8.70
   5  -3   5   53.19    9.90
  -5  -3  -5   45.40    6.90
  -5  -3  -5   37.60   10.10
   5  -3   5   56.99    9.10
   5   3   5   44.00    9.40
   5   3   5   47.50    8.20
   5   3   5   40.50   10.20
   6  -3   5  329.67   24.10
   6  -3   5  276.67   23.90
  -6  -3  -5  257.87   21.70
   6   3   5  287.07   20.70
   6   3   5  295.97   25.30
   6   3   5  305.47   25.10
   7  -3   5  100.09   12.80
   7  -3   5   90.79   12.40
   7  -3   5   98.39   14.20
  -7  -3  -5   96.49   13.30
   7   3   5   98.59   14.80
   7   3   5   61.69   12.70
   7   3   5  107.19   15.60
   8  -3   5   52.79   13.90
   8  -3   5   45.50   11.30
   8  -3   5   52.39   11.40
  -8  -3  -5   53.19   12.60
   8   3   5   34.20   13.20
   8   3   5   46.80   11.60
  -8   3  -5   57.99   12.10
   8   3   5   50.09   16.10
   9  -3   5  129.09   18.70
  -9  -3  -5   99.09   15.10
   9  -3   5   61.09   14.10
   9  -3   5  106.59   15.50
   9   3   5  116.79   20.00
   9   3   5   94.89   15.50
  -9   3  -5  105.39   14.30
   9   3   5  110.29   14.40
  10  -3   5    7.60   15.20
  10  -3   5   12.60   19.40
 -10  -3  -5   40.20   17.00
  10   3   5   26.80   20.60
 -10   3  -5   25.50   15.40
  10   3   5    2.40   15.80
  10   3   5   22.40   14.10
  11  -3   5   -7.70   16.90
  11  -3   5   32.70   20.90
  11  -3   5   20.70   16.00
 -11  -3  -5   18.40   25.20
 -11   3  -5   -6.70   22.40
  11   3   5   15.70   24.20
  11   3   5    3.50   17.40
  11   3   5   -2.10   19.10
  12  -3   5   -5.30   33.00
  12  -3   5   12.60   24.30
  12  -3   5   16.50   18.10
  12   3   5   53.39   24.80
  12   3   5    7.70   18.00
 -12  -4   5   46.60   28.60
  12  -4  -5   59.19   21.30
 -12   4   5  117.49   26.20
  12   4  -5   90.29   29.30
  11  -4  -5   95.09   20.30
  11  -4  -5   49.90   21.10
  11  -4  -5   51.49   18.40
 -11  -4   5   43.70   20.60
  11   4  -5   18.00   20.30
  11   4  -5   67.09   28.60
 -11   4   5  100.69   21.80
  10  -4  -5  -10.60   13.90
  10  -4  -5   -4.00   13.80
  10  -4  -5    6.80   16.90
 -10  -4   5   -9.10   15.10
 -10   4   5   10.80   18.50
  10   4  -5  -25.50   15.80
  10   4  -5   17.20   21.20
   9  -4  -5  223.58   24.60
  -9  -4   5  275.17   25.10
   9  -4  -5  209.98   27.80
   9  -4  -5  260.47   28.40
   9   4  -5  219.18   31.10
  -9   4   5  273.47   27.10
  -9   4   5  296.47   35.30
   9   4  -5  271.37   36.60
   8  -4  -5   43.60   10.70
   8  -4  -5   74.39   18.00
   8  -4  -5   50.89   11.40
  -8  -4   5   47.60   13.00
  -8   4   5   76.89   13.90
   8   4  -5   40.90   12.60
   8   4  -5   44.10   16.50
   8   4  -5   53.29   11.70
  -8   4   5   51.19   14.40
  -7  -4   5   12.60   10.30
   7  -4  -5   26.80   11.40
  -7  -4   5    9.20   12.00
   7  -4  -5    6.60    9.60
  -7   4   5   11.70   11.10
   7   4  -5   16.20   14.50
   7   4  -5   16.00   10.40
  -7   4   5   30.60   11.80
   7   4  -5   13.70   11.10
   6  -4  -5  593.84   35.50
   6  -4  -5  552.84   35.30
  -6  -4   5  574.94   34.60
   6  -4  -5  568.04   34.90
   6   4  -5  500.05   38.60
   6   4  -5  528.55   34.90
  -6   4   5  589.74   36.50
  -6   4   5  598.74   37.90
   5  -4  -5  544.45   32.10
   5  -4  -5  498.15   32.10
  -5   4   5  533.75   33.90
   5   4  -5  498.95   34.90
   5   4  -5  524.05   32.70
  -4  -4   5   -9.60    7.70
   4  -4  -5   -4.20    6.60
  -4   4   5  -10.50    8.70
   4   4  -5    8.40    9.00
   4   4  -5    0.80    9.30
   3  -4  -5  454.35   28.00
  -3  -4   5  448.36   30.20
   3   4  -5  426.46   29.40
  -3   4   5  459.65   28.70
   3   4  -5  415.76   29.00
  -2  -4   5 1094.79   57.79
   2  -4  -5 1069.29   56.59
   2  -4  -5 1076.79   56.99
   2   4  -5  965.60   58.09
   2   4  -5  978.60   57.99
  -2   4   5 1028.70   58.19
   1  -4  -5   31.50    6.90
  -1  -4   5   32.20    7.60
   1  -4  -5   29.80    6.50
  -1  -4   5   30.60    7.80
  -1   4   5   30.20    8.60
   1   4  -5   20.00    9.30
   1   4  -5   30.20    9.30
   0  -4  -5  523.15   29.50
   0  -4   5  498.85   30.80
   0  -4  -5  499.65   29.50
   0  -4   5  535.25   30.90
   0   4   5  487.35   30.50
   0   4  -5  452.15   31.70
  -1  -4  -5  518.65   30.30
   1  -4   5  528.15   31.60
   1  -4   5  539.65   31.90
  -1  -4  -5  533.85   30.20
   1   4   5  462.55   30.80
   1   4   5  517.85   31.20
  -1   4  -5  515.55   33.10
   2  -4   5   68.49    9.80
  -2  -4  -5   68.79    8.30
   2  -4   5   52.99    9.30
  -2  -4  -5   62.39    8.50
   2   4   5   59.89    9.10
  -2   4  -5   64.89   10.80
   2   4   5   63.49    9.10
  -3  -4  -5  490.15   28.00
   3  -4   5  436.86   29.50
   3   4   5  478.75   29.80
   3   4   5  457.85   28.50
  -3   4  -5  449.46   31.30
   4  -4   5  445.56   28.50
  -4  -4  -5  429.96   27.60
  -4  -4  -5  416.16   26.70
   4  -4   5  422.66   29.10
   4   4   5  458.55   27.60
   4   4   5  440.46   29.70
  -4   4  -5  442.46   30.60
  -5  -4  -5   11.40    7.20
   5  -4   5    0.40    9.00
   5  -4   5    2.40    9.40
  -5  -4  -5   21.70    8.60
  -5   4  -5    8.70   11.80
   5   4   5    6.20    8.00
   5   4   5   12.60   10.60
  -6  -4  -5   86.39    9.70
  -6  -4  -5  127.99   17.30
   6  -4   5  111.49   15.10
   6  -4   5  102.79   14.50
   6   4   5  110.19   14.60
   6   4   5  108.09   15.60
   6   4   5   84.09   13.70
   7  -4   5  298.07   27.60
   7  -4   5  358.86   28.20
   7  -4   5  381.16   30.70
  -7  -4  -5  316.57   26.40
   7   4   5  350.46   32.70
   7   4   5  354.36   25.60
   7   4   5  372.56   32.50
   8  -4   5   22.70   14.40
  -8  -4  -5   22.80   12.00
   8  -4   5   16.40   11.20
   8  -4   5   -1.80   12.50
   8   4   5   15.10   11.40
   8   4   5   40.10   17.10
   8   4   5  -10.40   14.10
   9  -4   5   83.79   16.90
   9  -4   5   71.19   15.80
   9  -4   5   90.49   18.50
  -9  -4  -5   83.19   17.30
   9   4   5   59.99   17.60
   9   4   5  105.39   15.40
   9   4   5  109.69   19.30
  10  -4   5   48.90   15.70
 -10  -4  -5   89.99   22.80
  10  -4   5   62.99   18.00
  10  -4   5  110.29   21.80
  10   4   5   83.09   16.20
  10   4   5   28.80   18.40
  10   4   5   74.69   33.70
  11  -4   5   18.30   21.00
  11  -4   5  -26.70   17.40
  11  -4   5   -8.00   21.00
  11   4   5  -35.90   21.90
  11   4   5  -17.50   16.50
  11   4   5  -22.90   25.60
  12  -4   5  -18.60   26.10
  12  -4   5   49.20   20.70
  12   4   5  -25.40   28.60
  11  -5  -5  -27.40   24.20
 -11  -5   5   18.40   33.00
  11  -5  -5   14.50   21.60
  11   5  -5   12.20   28.00
  11   5  -5   -1.70   22.40
  10  -5  -5  -15.60   16.80
 -10  -5   5   43.10   21.60
  10   5  -5   27.60   24.10
 -10   5   5   34.30   18.00
 -10   5   5   10.70   21.80
  10   5  -5   13.20   16.30
  10   5  -5   13.30   24.10
  -9  -5   5   41.50   15.40
   9  -5  -5    1.40   17.60
   9  -5  -5   16.30   16.50
   9  -5  -5   -9.30   12.30
   9   5  -5   -4.50   17.20
   9   5  -5    3.20   15.00
  -9   5   5   10.80   15.50
  -9   5   5    1.80   18.20
   9   5  -5   30.80   22.00
   8  -5  -5   47.40   12.80
  -8  -5   5   77.29   14.80
   8  -5  -5   83.19   15.60
   8  -5  -5   61.09   13.90
  -8   5   5   90.79   16.40
   8   5  -5   72.69   20.60
   8   5  -5   93.49   15.90
  -8   5   5   66.79   15.90
  -7  -5   5   22.80   12.30
   7  -5  -5   30.00   13.20
   7  -5  -5   49.10   12.30
   7   5  -5   37.20   16.50
   7   5  -5   51.89   14.30
  -7   5   5   41.30   15.20
   6  -5  -5   34.50   10.60
   6  -5  -5   56.29   12.60
  -6  -5   5   31.60   13.00
   6   5  -5   51.79   13.80
   6   5  -5   70.79   16.50
  -6   5   5   76.09   14.70
  -5  -5   5   15.80   11.20
   5  -5  -5   -4.10    9.30
   5  -5  -5   18.30   10.70
   5   5  -5   12.00   12.80
  -5   5   5   -1.70   12.80
   5   5  -5   28.70   11.70
   4  -5  -5   48.50   10.50
  -4  -5   5   68.29   12.40
   4   5  -5   69.89   13.80
   4   5  -5   83.09   14.00
  -4   5   5   79.99   14.50
  -3  -5   5   21.80   10.00
   3  -5  -5   17.50    8.40
   3  -5  -5   22.70    8.70
   3   5  -5   25.10   11.90
  -3   5   5   16.80   11.40
   3   5  -5    7.10   11.50
  -2  -5   5  249.78   20.90
   2  -5  -5  227.48   19.50
   2  -5  -5  228.58   19.60
   2   5  -5  243.98   24.00
  -2   5   5  246.08   24.00
   2   5  -5  207.28   24.40
  -1  -5   5   26.60    7.80
   1  -5  -5   37.40    9.10
  -1  -5   5   32.70    9.30
   1  -5  -5   24.20    8.70
  -1   5   5   25.60   11.30
   1   5  -5   26.80   12.00
   0  -5  -5  167.08   20.10
   0  -5   5  179.88   18.50
   0  -5   5  227.58   18.50
   0  -5  -5  203.68   18.10
   0   5   5  191.08   21.60
   0   5  -5  184.78   22.70
  -1  -5  -5  105.59   14.70
  -1  -5  -5  125.29   15.50
   1  -5   5  125.39   16.20
  -1   5  -5  143.29   21.70
   2  -5   5   10.20    9.70
   2  -5   5    8.40    8.50
  -2  -5  -5   23.20    7.50
  -2  -5  -5   11.80    8.20
  -2   5  -5   23.80   12.10
   2   5   5   19.80   10.20
   2   5   5   21.80   10.50
   3  -5   5   53.99   10.70
  -3  -5  -5   45.00    8.50
  -3  -5  -5   49.80   12.50
   3  -5   5   51.99   10.10
   3  -5   5   37.00   10.70
  -3   5  -5   46.30   12.60
   3   5   5   48.10   11.90
   3   5   5   53.19   10.30
   4  -5   5   21.80   11.10
  -4  -5  -5   27.00    8.90
  -4  -5  -5   38.10   10.30
   4  -5   5   41.80   11.80
   4   5   5   47.10   12.90
  -4   5  -5   32.70   13.50
   4   5   5   40.00   11.50
   5  -5   5   -1.30   11.20
   5  -5   5    8.60   12.20
  -5  -5  -5    7.20    9.40
  -5  -5  -5    9.30    9.90
   5   5   5    8.40   13.00
  -5   5  -5   15.20   14.90
   5   5   5   14.00   11.10
   6  -5   5  -10.90   12.30
   6  -5   5   15.90   12.30
  -6  -5  -5  -15.70    9.10
  -6  -5  -5   -4.00   10.10
  -6   5  -5   10.30   15.20
   6   5   5    3.40   14.50
   6   5   5    1.20   11.40
   7  -5   5    9.20   15.90
  -7  -5  -5   26.30   12.70
   7  -5   5    3.70   12.30
   7   5   5   11.50   16.00
   7   5   5    9.70   12.70
  -8  -5  -5   21.70   14.50
   8  -5   5  -29.60   16.00
   8  -5   5    8.70   31.40
   8   5   5    8.60   13.70
   8   5   5   -6.20   17.50
   8   5   5   38.60   16.70
   9  -5   5   34.30   17.40
  -9  -5  -5   40.30   23.60
   9  -5   5    9.00   17.50
   9   5   5   -1.30   17.70
   9   5   5   84.99   33.00
  10  -5   5   29.00   22.40
  10  -5   5  -16.50   18.20
  10   5   5  -43.20   21.60
  10   5   5   13.00   23.80
  11  -5   5  -21.90   25.80
  11  -5   5  -11.70   38.00
  11   5   5  -21.40   26.70
  11   5   5  -50.19   32.10
  -9  -6   5   55.49   29.80
   9  -6  -5   19.50   18.70
  -9   6   5   32.80   19.00
   9   6  -5   31.90   27.40
   9   6  -5   78.19   21.30
  -8  -6   5   31.60   21.30
   8   6  -5   70.19   21.00
  -8   6   5   46.90   18.40
   8   6  -5   69.49   22.20
   7  -6  -5   23.10   15.60
   7  -6  -5   -2.30   18.20
  -7  -6   5  -17.90   16.30
   7   6  -5    3.50   19.00
  -7   6   5   -4.00   15.90
   7   6  -5   38.40   20.50
   6  -6  -5  140.99   17.90
   6  -6  -5  126.49   18.20
   6   6  -5  153.28   23.60
  -6   6   5  227.18   28.60
   6   6  -5  136.79   21.10
  -5  -6   5  236.68   29.50
   5  -6  -5  234.48   25.90
   5  -6  -5  283.17   26.50
   5   6  -5  287.97   34.80
   5   6  -5  343.97   32.20
  -5   6   5  336.77   31.80
  -4  -6   5    2.50   14.10
   4  -6  -5   20.70    9.70
   4  -6  -5   -0.60   10.90
   4   6  -5    7.20   15.10
   4   6  -5   27.30   14.50
  -4   6   5    5.30   14.90
  -3  -6   5  158.98   21.70
   3  -6  -5  135.29   20.40
   3  -6  -5  157.18   20.40
  -3   6   5  197.18   27.60
   3   6  -5  214.18   28.40
   3   6  -5  167.88   21.30
   2  -6  -5  607.14   37.80
  -2  -6   5  609.54   39.30
  -2  -6   5  567.34   35.70
   2  -6  -5  599.74   38.00
   2   6  -5  604.94   42.50
  -2   6   5  622.04   42.50
  -1  -6   5  209.18   19.20
  -1  -6   5  235.28   23.80
   1  -6  -5  212.68   21.40
   1  -6  -5  209.38   21.10
   1   6  -5  191.28   27.60
  -1   6   5  186.28   26.40
   0  -6   5    4.20    9.50
   0  -6  -5   12.20   10.30
   0  -6  -5    7.00   10.40
   0  -6   5    9.70   11.40
   0   6   5   13.30   13.90
   0   6  -5    2.90   14.90
   1  -6   5  575.84   36.70
  -1  -6  -5  508.35   33.60
  -1  -6  -5  540.35   35.10
   1   6   5  518.75   39.90
  -1   6  -5  568.64   41.20
   2  -6   5  137.79   19.40
  -2  -6  -5  124.39   17.90
  -2  -6  -5  121.49   15.70
   2  -6   5  160.78   20.60
   2   6   5  176.18   25.90
  -2   6  -5  153.08   19.90
  -3  -6  -5   56.79   13.90
   3  -6   5   79.89   13.10
   3  -6   5   59.69   12.40
  -3  -6  -5   59.29   11.60
  -3   6  -5   81.09   17.40
   3   6   5   70.99   14.50
   4  -6   5  235.98   27.20
   4  -6   5  284.67   27.30
  -4  -6  -5  262.07   25.30
   4  -6   5  304.07   28.70
   4   6   5  297.27   31.40
  -4   6  -5  281.47   32.70
   5  -6   5   12.30   12.10
   5  -6   5  -24.90   12.50
  -5  -6  -5   18.10   12.40
   5  -6   5    1.30   14.70
   5   6   5    9.10   16.70
  -5   6  -5    3.30   17.70
   5   6   5   18.40   14.80
  -6  -6  -5   23.50   16.90
   6  -6   5   60.59   15.80
   6   6   5   55.79   15.70
  -6   6  -5   40.70   18.90
   6   6   5   36.50   18.10
   7  -6   5  175.08   20.90
  -7  -6  -5   84.59   24.30
   7  -6   5  128.99   22.50
  -7  -6  -5   95.19   17.90
   7   6   5  161.58   18.50
  -7   6  -5  206.28   25.80
   7   6   5  262.47   37.20
   8  -6   5  -38.50   20.90
   8  -6   5   14.60   20.30
   8   6   5   16.80   23.20
   9  -6   5   56.29   21.00
   9   6   5   20.30   23.20
   7  -7  -5   33.70   18.40
   7  -7  -5   14.20   19.10
   7   7  -5   46.70   25.60
   7   7  -5   74.49   23.80
  -7   7   5   19.70   21.10
   6  -7  -5   19.10   17.00
   6  -7  -5    3.80   15.60
   6   7  -5    9.10   23.40
  -6   7   5   -3.70   20.00
   6   7  -5   46.00   22.40
   5  -7  -5  -11.50   13.80
   5  -7  -5  -11.20   19.10
  -5  -7   5  -10.80   26.30
   5   7  -5    4.90   21.20
  -5   7   5    3.60   18.10
   5   7  -5    2.30   21.40
   4  -7  -5   32.80   16.10
   4  -7  -5   35.90   15.30
  -4  -7   5    6.50   20.00
  -4   7   5   49.70   20.90
   4   7  -5   61.49   21.00
   4   7  -5   69.49   22.60
   3  -7  -5   18.60   14.30
   3  -7  -5   40.80   14.00
  -3  -7   5   22.30   16.70
   3   7  -5   62.89   21.60
  -2  -7   5   50.29   11.50
  -2  -7   5   90.49   15.80
   2  -7  -5   36.60   15.00
   2  -7  -5   12.70   14.30
   2   7  -5   57.09   20.10
   1  -7  -5   84.29   15.80
   1  -7  -5  110.99   15.30
  -1  -7   5  119.09   18.70
  -1  -7   5  111.39   14.60
  -1   7   5  131.29   30.40
   1   7  -5  151.98   24.40
   0  -7  -5   23.60   13.00
   0  -7   5   -1.50   11.80
   0  -7   5   37.30   15.80
   0  -7  -5   14.80   13.80
   0   7   5   14.90   22.60
   0   7  -5   63.89   21.20
  -1  -7  -5    0.20   15.10
  -1  -7  -5    8.60   11.40
   1  -7   5   45.10   12.00
   1  -7   5   15.50   15.70
   1   7   5   41.00   30.30
  -1   7  -5   27.70   24.20
  -2  -7  -5  -21.20   14.30
   2  -7   5    2.80   14.50
   2  -7   5  -19.00   12.90
  -2  -7  -5   13.60   12.30
  -2   7  -5  -22.10   33.30
  -3  -7  -5    0.60   16.40
   3  -7   5    8.90   14.50
   3  -7   5   20.70   15.10
  -3  -7  -5    1.80   12.90
   3  -7   5   37.80   15.60
  -3   7  -5   26.10   18.60
   3   7   5   -1.90   25.70
   4  -7   5   38.80   17.00
   4  -7   5   61.59   20.10
  -4  -7  -5   29.00   13.10
  -4   7  -5   59.09   19.80
   4   7   5   85.29   19.00
   4   7   5   41.10   22.30
  -5  -7  -5  -10.70   14.00
   5  -7   5   26.70   19.30
  -5   7  -5   -0.30   20.10
   5   7   5   25.00   22.80
   5   7   5   -8.30   19.70
   6  -7   5   29.00   19.60
  -6  -7  -5   -3.60   14.60
  -6   7  -5   58.69   21.90
   6   7   5   24.30   27.00
   6   7   5   34.00   28.40
   7  -7   5   35.00   21.80
   7   7   5   50.49   25.80
  -7   7  -5   60.99   24.20
   7   7   5   -8.70   28.40
   4  -8  -5   18.40   18.30
   4   8  -5   21.80   29.00
  -4   8   5   11.90   23.90
   3  -8  -5    7.40   17.00
  -3   8   5   26.50   25.70
   3   8  -5   21.20   28.40
   2  -8  -5   29.20   25.70
  -2  -8   5   -0.90   14.80
   2  -8  -5   14.20   18.70
  -2   8   5   51.39   30.20
   2   8  -5   68.39   28.50
   1  -8  -5   11.20   17.70
   1  -8  -5   -9.90   21.60
  -1  -8   5  -16.30   16.20
  -1   8   5   -7.80   24.50
   1   8  -5  -23.10   27.30
   0  -8   5   -3.80   16.30
   0  -8  -5   36.90   17.80
   0  -8  -5   39.00   19.90
   0   8  -5   43.50   27.90
   0   8   5   16.60   26.10
  -1  -8  -5   -5.70   17.90
  -1  -8  -5   -5.00   18.50
   1  -8   5    2.40   17.80
   1   8   5   25.00   27.10
  -1   8  -5    5.10   27.10
  -2  -8  -5   -3.40   19.20
  -2  -8  -5  -15.90   18.70
   2  -8   5   -4.40   20.00
  -2   8  -5   49.99   26.10
   2   8   5   17.90   24.00
  -3  -8  -5  -12.10   23.30
  -3  -8  -5  -12.80   18.80
   3  -8   5    5.90   25.60
   3  -8   5   30.50   18.30
  -3   8  -5   38.40   21.80
   3   8   5   38.60   28.30
  -4  -8  -5   48.00   19.40
   4  -8   5  120.09   21.40
   4   8   5   45.70   31.10
  -4   8  -5   54.49   27.50
 -13   0   6  160.88   21.10
  13   0  -6  166.08   23.50
 -13   0   6  129.99   24.30
  13   0  -6  144.09   19.00
 -12   0   6  119.89   15.70
  12   0  -6   96.39   19.50
  12   0  -6   62.49   14.60
  12   0  -6   61.39   21.70
 -12   0   6   79.09   20.50
  11   0  -6  152.68   21.90
 -11   0   6  164.88   21.10
 -11   0   6  158.28   21.90
  11   0  -6  112.59   17.50
  10   0  -6   60.89   14.30
 -10   0   6   52.49   15.80
  10   0  -6   80.19   11.40
 -10   0   6   70.29   12.20
   9   0  -6   36.60   10.30
  -9   0   6    6.50   12.50
   9   0  -6    9.20    9.70
  -9   0   6   35.80    9.70
   8   0  -6  550.54   36.10
   8   0  -6  546.35   32.20
   8   0  -6  573.04   33.40
  -8   0   6  550.14   32.80
  -8   0   6  511.45   38.00
   7   0  -6 1582.54   83.19
  -7   0   6 1542.75   86.19
   7   0  -6 1661.33   85.59
  -7   0   6 1584.94   83.59
   7   0  -6 1441.86   83.59
  -6   0   6 1943.21   97.89
   6   0  -6 1869.71   99.49
   6   0  -6 1834.52   97.89
   6   0  -6 1833.82   97.59
  -6   0   6 1757.92   99.99
   5   0  -6    5.80    5.00
   5   0  -6    6.60    5.00
  -5   0   6   19.40    7.40
   5   0  -6    6.50    6.30
   4   0  -6   33.80    5.10
   4   0  -6   19.50    5.90
  -4   0   6   26.20    6.40
  -3   0   6 6134.99  334.77
  -3   0   6 5963.60  333.87
   3   0  -6 6642.83  334.77
   3   0  -6 6927.01  333.97
  -2   0   6  368.16   23.20
   2   0  -6  396.66   22.90
  -2   0   6  332.07   22.00
   2   0  -6  405.56   21.50
   2   0  -6  423.26   21.70
  -1   0   6 2202.88  130.09
  -1   0   6 2460.45  130.59
   1   0  -6 2803.62  130.09
   0   0  -6 2753.22  136.79
   0   0  -6 2541.85  136.29
   0   0   6 2551.64  136.69
  -1   0  -6 1423.46   70.29
   1   0   6 1256.07   70.29
  -1   0  -6 1308.17   70.09
  -2   0  -6  726.83   38.30
   2   0   6  715.93   38.30
   2   0   6  654.63   38.30
  -3   0  -6 2110.49  105.89
   3   0   6 2046.10  105.89
   3   0   6 1856.41  105.89
  -4   0  -6    8.70    6.60
   4   0   6    7.00    6.00
   4   0   6    8.80    6.70
   5   0   6 1000.30   58.99
  -5   0  -6 1142.99   58.89
  -6   0  -6  489.75   30.50
   6   0   6  516.55   32.20
   6   0   6  481.25   31.30
   7   0   6   -2.60    9.20
  -7   0  -6    4.40    9.50
   7   0   6   -1.00    9.20
   8   0   6  962.40   55.99
   8   0   6  935.31   55.39
  -8   0  -6  940.41   54.39
   9   0   6  465.75   36.40
  -9   0  -6  505.45   34.30
   9   0   6  526.85   36.90
  10   0   6   -4.70   12.10
 -10   0  -6   -9.10   12.70
  10   0   6   12.50   15.20
  11   0   6   24.50   15.70
 -11   0  -6   15.70   16.20
  11   0   6   32.50   18.80
  11   0   6   32.70   19.10
  11   0   6   29.00   16.40
  12   0   6   17.70   19.20
  12   0   6   27.10   20.20
  12   0   6   19.10   29.30
  12   0   6   35.50   21.70
 -12   0  -6   13.60   23.60
  13   0   6   25.50   21.30
  13   0   6   29.20   24.20
 -13  -1   6   20.20   24.30
 -13  -1   6   11.60   19.90
  13  -1  -6   -7.50   17.10
  13  -1  -6   -7.70   20.70
 -13   1   6   -2.80   23.90
 -13   1   6   17.70   18.70
  13   1  -6   -3.70   20.80
 -12  -1   6   10.60   19.70
  12  -1  -6    1.30   16.90
  12  -1  -6   -6.70   22.90
 -12  -1   6    9.20   16.00
  12  -1  -6    9.70   13.60
  12   1  -6   10.10   17.70
  12   1  -6   13.50   13.50
  12   1  -6  -29.30   21.10
 -12   1   6   -4.60   20.60
 -12   1   6    8.50   14.80
 -11  -1   6   28.80   14.40
  11  -1  -6   34.10   13.80
  11  -1  -6   61.39   13.00
  11  -1  -6   70.29   14.90
 -11  -1   6   37.70   19.40
  11   1  -6   64.39   14.00
  11   1  -6   59.79   14.40
 -11   1   6   30.80   13.60
 -11   1   6   44.80   18.30
  10  -1  -6   24.70   11.70
 -10  -1   6   34.60   11.20
 -10  -1   6   24.10   15.00
  10  -1  -6   49.20   12.60
  10  -1  -6   36.30   10.80
 -10   1   6   32.80   15.70
  10   1  -6   31.00   12.50
  10   1  -6   28.80   11.70
 -10   1   6   42.20   10.20
   9  -1  -6    4.90    9.80
   9  -1  -6  -16.30   10.50
  -9  -1   6    9.30    9.90
  -9  -1   6   11.70   13.10
   9  -1  -6  -12.00   10.10
  -9   1   6    9.20   11.70
   9   1  -6   -7.90   10.30
   9   1  -6    3.00    9.50
  -9   1   6   -8.40    8.80
   9   1  -6   -2.50    7.70
   8  -1  -6    7.50    8.10
   8  -1  -6    7.10    8.80
  -8  -1   6    5.80    9.00
  -8  -1   6    3.50   10.60
   8  -1  -6    2.70    7.90
   8   1  -6    1.60    9.10
   8   1  -6    1.00    8.40
  -8   1   6    4.80    7.80
  -8   1   6    6.80   11.20
   7  -1  -6    9.10    8.00
  -7  -1   6    7.40    9.80
   7  -1  -6   20.20    8.00
  -7  -1   6   30.80    8.20
   7  -1  -6   13.30    7.20
  -7   1   6   19.00    9.60
   7   1  -6   13.80    8.80
   7   1  -6   23.20    7.70
  -7   1   6   29.80    7.20
   6  -1  -6  451.45   28.60
   6  -1  -6  400.36   26.10
  -6  -1   6  416.66   25.80
  -6  -1   6  395.16   29.70
   6  -1  -6  428.16   25.90
   6   1  -6  447.46   28.80
  -6   1   6  429.76   30.60
  -6   1   6  471.15   25.30
  -5  -1   6   14.90    7.30
  -5  -1   6   23.10    5.90
   5  -1  -6   10.30    6.30
   5  -1  -6    4.80    5.70
   5  -1  -6   12.60    5.70
  -5   1   6   14.30    7.20
  -5   1   6    9.20    4.80
   5   1  -6   12.30    6.10
   5   1  -6    9.20    7.80
   4  -1  -6    5.90    4.50
  -4  -1   6   -0.80    4.30
   4  -1  -6    4.20    5.50
   4  -1  -6    1.90    4.80
  -4  -1   6    8.90    6.00
   4   1  -6    0.50    5.30
   4   1  -6    6.40    6.10
  -4   1   6    5.10    6.30
   3  -1  -6   10.80    4.60
   3  -1  -6    6.10    4.70
  -3  -1   6    9.40    5.20
  -3   1   6    9.10    5.10
   3   1  -6    8.70    5.10
   3   1  -6    7.20    5.00
  -3   1   6    8.30    5.60
  -2  -1   6  298.27   20.20
  -2  -1   6  333.67   18.70
  -2  -1   6  331.27   19.50
   2  -1  -6  361.36   19.30
   2  -1  -6  343.07   20.50
   2   1  -6  345.77   19.90
   2   1  -6  318.17   19.60
  -2   1   6  301.37   20.60
  -2   1   6  308.17   19.60
  -1  -1   6 1322.27   67.59
  -1  -1   6 1199.18   67.79
  -1  -1   6 1292.97   67.59
  -1  -1   6 1284.67   67.19
   1  -1  -6 1414.66   67.69
  -1   1   6 1325.87   68.29
   1   1  -6 1171.48   67.49
  -1   1   6 1214.88   67.69
   0  -1   6 2339.57  136.29
   0  -1   6 2509.85  136.29
   0  -1  -6 2773.42  136.69
   0  -1   6 2736.73  136.89
   0  -1  -6 2740.63  136.19
   0  -1   6 2619.04  136.49
   0   1   6 2548.05  136.59
  -1  -1  -6  998.40   52.49
   1  -1   6  932.81   52.39
  -1  -1  -6 1064.79   52.49
  -1   1  -6  976.90   52.29
   1   1   6  944.31   52.59
  -2  -1  -6  178.18   13.40
  -2  -1  -6  229.78   13.40
   2  -1   6  159.18   13.90
   2   1   6  193.98   13.70
   2   1   6  201.68   14.00
  -2   1  -6  192.88   13.30
   3  -1   6    5.50    5.90
  -3  -1  -6    2.00    4.30
  -3  -1  -6    1.40    5.30
   3   1   6    2.40    5.70
   3   1   6   -0.40    5.20
  -3   1  -6    1.60    5.10
   4  -1   6  744.83   41.40
  -4  -1  -6  769.22   41.20
   4   1   6  694.33   41.30
  -4   1  -6  743.73   40.90
   4   1   6  714.03   40.80
   5  -1   6   20.80    8.20
  -5  -1  -6   17.80    7.10
   5   1   6   11.30    6.80
  -5   1  -6   15.20    7.00
   5   1   6   15.00    7.70
   6  -1   6   73.79   10.80
   6  -1   6   70.59    9.90
  -6  -1  -6   78.49   10.10
   6   1   6   74.39   11.00
  -6   1  -6   76.49    9.50
   6   1   6   63.79    9.70
   6   1   6   66.99    9.30
   7  -1   6    4.10    9.00
   7  -1   6    5.50    9.80
  -7  -1  -6   14.80    8.00
   7   1   6    2.70    9.00
  -7   1  -6   13.40    7.80
   7   1   6    2.10    8.60
   7   1   6   -0.50    8.70
   8  -1   6   17.60   11.40
  -8  -1  -6    8.10   11.00
   8  -1   6   16.00   11.00
   8  -1   6    9.00    9.60
  -8   1  -6   -2.00   10.40
   8   1   6   21.10   11.70
   8   1   6   -1.20    9.70
   8   1   6    6.20    9.90
   9  -1   6    0.80   13.10
  -9  -1  -6    0.40   11.00
   9  -1   6   -7.30   11.70
   9  -1   6  -21.40   11.20
  -9   1  -6   -3.20   10.20
   9   1   6    8.40   11.50
   9   1   6  -13.10   13.30
   9   1   6  -15.10   11.60
 -10  -1  -6    3.40   12.60
  10  -1   6    9.80   14.00
  10  -1   6  -26.80   12.10
  10  -1   6   11.80   14.70
 -10   1  -6   13.60   11.70
  10   1   6   17.00   12.90
  10   1   6   12.80   13.30
  10   1   6    5.30   14.80
  11  -1   6   -4.40   16.40
  11  -1   6    0.30   16.60
  11  -1   6   17.10   18.00
 -11  -1  -6   12.60   16.80
  11   1   6   11.10   18.30
  11   1   6   -1.50   15.50
  11   1   6    0.80   18.10
 -11   1  -6   20.30   16.30
  12  -1   6   17.00   17.70
  12  -1   6   12.30   21.90
 -12  -1  -6   26.70   26.80
  12  -1   6   -1.00   28.60
  12   1   6   16.30   21.40
  12   1   6    9.20   22.50
 -12   1  -6    9.90   22.90
  13  -1   6    2.30   24.70
  13  -1   6   20.50   20.50
  13   1   6    2.70   25.10
  13   1   6  -18.90   22.70
  13  -2  -6   76.39   21.60
 -13  -2   6   18.50   24.20
  13  -2  -6   72.49   17.70
  13   2  -6   83.99   30.90
 -13   2   6   83.49   25.00
  12  -2  -6    6.50   24.50
  12  -2  -6    7.60   14.50
 -12  -2   6   11.30   20.60
  12  -2  -6    7.20   18.50
 -12  -2   6  -15.00   16.00
  12   2  -6   18.30   23.00
 -12   2   6   12.10   19.90
  12   2  -6    5.20   22.50
  11  -2  -6   -4.80   13.10
 -11  -2   6   -0.40   17.30
 -11  -2   6    2.50   13.40
  11  -2  -6  -10.10   14.30
  11  -2  -6   40.80   15.70
  11   2  -6    1.30   15.70
 -11   2   6   17.70   17.70
  11   2  -6   38.40   21.90
  10  -2  -6  166.88   25.80
 -10  -2   6  133.59   19.60
  10  -2  -6  202.98   21.20
  10  -2  -6  153.38   17.20
 -10  -2   6  157.98   17.00
  10   2  -6  165.98   21.80
 -10   2   6  146.89   20.40
  10   2  -6  109.29   16.90
  -9  -2   6  -11.20   17.40
   9  -2  -6    4.40    8.60
   9  -2  -6    7.60   10.40
  -9  -2   6    3.40   13.60
   9  -2  -6   15.30   11.60
   9   2  -6   18.40   11.20
   9   2  -6   27.20   14.80
  -9   2   6   17.10   12.80
   8  -2  -6  431.86   29.10
  -8  -2   6  418.86   34.60
   8  -2  -6  484.25   32.10
   8  -2  -6  403.56   28.60
  -8  -2   6  451.85   28.80
   8   2  -6  419.36   33.10
  -8   2   6  459.05   35.30
   8   2  -6  439.46   33.60
  -7  -2   6 1458.65   84.09
   7  -2  -6 1405.76   88.89
  -7  -2   6 1630.14   81.59
   7  -2  -6 1517.75   81.69
   7  -2  -6 1482.15   81.59
   7   2  -6 1594.94   83.29
   7   2  -6 1446.86   83.59
  -7   2   6 1541.75   84.09
   6  -2  -6 1518.95   79.49
   6  -2  -6 1467.45   78.39
  -6  -2   6 1432.46   77.89
   6  -2  -6 1416.86   77.99
  -6  -2   6 1378.96   80.09
  -6   2   6 1568.34   80.69
   6   2  -6 1365.06   79.59
   6   2  -6 1489.25   79.69
  -5  -2   6  364.96   22.00
   5  -2  -6  365.56   24.30
  -5  -2   6  356.96   25.80
   5  -2  -6  355.26   22.60
   5  -2  -6  344.07   22.00
   5   2  -6  363.06   24.60
  -5   2   6  363.06   22.30
   5   2  -6  342.37   24.40
  -5   2   6  370.16   25.70
  -4  -2   6 3103.99  149.39
  -4  -2   6 2735.83  150.28
   4  -2  -6 3054.39  150.38
   4  -2  -6 2723.23  149.29
   4  -2  -6 2869.41  149.99
   4   2  -6 3017.10  150.28
   4   2  -6 2676.83  150.18
  -4   2   6 2763.92  150.58
  -4   2   6 2703.53  149.59
  -3  -2   6  126.59   10.90
   3  -2  -6  128.69   12.80
  -3  -2   6  143.09   13.80
   3  -2  -6  133.29   12.00
  -3  -2   6  133.89   12.80
   3   2  -6  117.29   13.10
  -3   2   6  133.79   14.90
   3   2  -6  123.79   12.40
   3   2  -6   98.69   11.60
  -2  -2   6   47.00    5.90
   2  -2  -6   45.00    6.00
  -2  -2   6   49.70    6.40
   2  -2  -6   49.99    6.30
  -2  -2   6   74.39   10.00
  -2   2   6   38.00    6.40
  -2   2   6   51.19    6.80
   2   2  -6   39.40    6.80
   2   2  -6   39.90    6.50
   2   2  -6   41.20    5.30
  -1  -2   6 1890.81   91.29
  -1  -2   6 1812.82   91.09
   1  -2  -6 1837.22   91.09
  -1   2   6 1667.03   91.09
   1   2  -6 1580.74   91.19
   1   2  -6 1569.94   91.19
  -1   2   6 1694.43   91.19
   0  -2   6 1855.81   97.99
   0  -2  -6 1893.11   97.79
   0  -2   6 1906.11   98.09
   0   2   6 1823.82   97.89
   0   2  -6 1791.72   98.29
   1  -2   6   17.10    5.30
  -1  -2  -6   23.00    4.70
   1  -2   6   21.80    6.30
  -1   2  -6   17.90    6.40
   1   2   6   25.30    5.90
  -2  -2  -6   18.20    5.50
   2  -2   6   27.10    6.80
  -2  -2  -6   23.80    5.20
   2  -2   6   15.70    5.40
   2   2   6   22.80    6.00
   2   2   6   20.50    4.90
  -3  -2  -6  845.92   44.70
   3  -2   6  804.22   45.50
   3  -2   6  795.72   45.50
  -3  -2  -6  881.81   45.30
   3   2   6  792.92   45.00
   3   2   6  789.62   45.10
  -3   2  -6  827.82   45.10
   4  -2   6 1011.50   56.99
   4  -2   6  979.00   56.99
  -4  -2  -6 1026.30   55.89
  -4  -2  -6 1072.29   56.49
   4   2   6 1026.00   56.39
  -4   2  -6 1094.79   56.49
   5  -2   6  579.84   34.10
   5  -2   6  547.85   33.20
  -5  -2  -6  568.04   32.80
   5  -2   6  542.45   33.70
   5   2   6  526.75   33.20
  -5   2  -6  563.64   32.50
   5   2   6  516.95   32.40
   6  -2   6  172.38   17.20
   6  -2   6  155.28   18.90
   6  -2   6  181.08   20.10
   6   2   6  160.58   19.40
   6   2   6  172.68   18.40
   6   2   6  167.48   16.20
   7  -2   6  -11.70    8.60
  -7  -2  -6    4.60    9.50
   7  -2   6    1.10   10.70
  -7   2  -6    3.30    8.70
   7   2   6   -4.80    9.90
   7   2   6   11.40   10.60
   7   2   6    9.60    9.20
   8  -2   6  415.36   28.80
   8  -2   6  358.96   31.60
  -8  -2  -6  401.86   29.00
   8  -2   6  418.76   31.00
   8   2   6  384.46   30.80
  -8   2  -6  398.46   28.30
   8   2   6  370.16   27.80
   8   2   6  382.16   32.80
   9  -2   6  445.56   34.60
   9  -2   6  448.56   36.60
   9  -2   6  453.65   31.20
   9   2   6  409.66   31.90
   9   2   6  441.86   35.90
   9   2   6  415.96   35.80
  -9   2  -6  428.36   30.40
  10  -2   6    6.20   14.50
  10  -2   6   18.80   15.20
  10  -2   6    9.30   16.20
 -10  -2  -6    1.80   14.80
  10   2   6  -13.30   13.30
  10   2   6   20.00   15.10
 -10   2  -6   10.10   12.90
  10   2   6   31.60   16.30
  11  -2   6   40.20   17.50
  11  -2   6   35.50   30.50
  11  -2   6   11.20   17.90
 -11  -2  -6   15.40   20.20
  11   2   6   43.90   18.50
 -11   2  -6   20.00   17.70
  11   2   6   35.60   29.80
  11   2   6  -20.30   17.60
  12  -2   6   12.40   32.10
  12  -2   6  -18.30   18.00
  12  -2   6   -1.60   21.90
  12   2   6   19.80   21.80
  12   2   6   25.40   20.80
  13  -2   6  -17.10   25.10
  13  -2   6    4.90   18.40
  13   2   6  -31.00   22.50
  13   2   6   -2.00   26.30
  13  -3  -6    3.90   21.70
 -13  -3   6   19.70   30.50
  13   3  -6   19.60   32.40
 -13   3   6   34.20   24.70
  12  -3  -6   35.10   29.00
 -12  -3   6   32.40   20.30
  12  -3  -6   69.69   19.60
  12  -3  -6   36.30   18.80
  12   3  -6   35.30   21.60
  12   3  -6   24.40   26.90
 -12   3   6   59.29   22.10
  11  -3  -6   40.50   17.80
  11  -3  -6  107.09   18.70
  11  -3  -6   67.39   15.50
 -11  -3   6   90.99   20.50
 -11   3   6   76.09   20.90
  11   3  -6   69.99   24.80
  11   3  -6   68.09   17.40
 -10  -3   6   -1.60   15.40
 -10  -3   6  -18.10   13.30
  10  -3  -6   26.90   14.30
  10  -3  -6  -16.60   11.80
  10  -3  -6  -16.00   13.60
  10   3  -6   -3.70   18.00
  10   3  -6    3.70   14.40
 -10   3   6    3.40   16.90
  -9  -3   6   28.40   12.10
   9  -3  -6   41.00   11.10
   9  -3  -6   38.90   11.80
   9  -3  -6   38.20   13.60
  -9  -3   6   31.00   14.70
  -9   3   6   34.70   14.80
   9   3  -6   10.70   12.40
   9   3  -6   56.09   16.20
   8  -3  -6  605.34   36.70
  -8  -3   6  469.45   37.20
  -8  -3   6  560.34   41.80
   8  -3  -6  578.64   36.40
   8  -3  -6  590.44   38.10
  -8   3   6  619.94   36.00
  -8   3   6  579.64   41.80
   8   3  -6  578.54   38.70
   8   3  -6  577.44   41.50
   7  -3  -6   55.49    9.60
  -7  -3   6   39.30   11.30
   7  -3  -6   35.90    9.40
  -7  -3   6   39.50    9.00
   7  -3  -6   21.10   14.60
  -7   3   6   34.80   11.40
   7   3  -6   45.60   11.00
   7   3  -6   57.49   13.30
  -7   3   6   64.29   10.80
   6  -3  -6  779.92   44.20
  -6  -3   6  799.12   43.50
   6  -3  -6  745.63   43.60
   6  -3  -6  799.32   45.10
  -6  -3   6  705.43   46.00
   6   3  -6  759.72   45.80
  -6   3   6  754.42   43.80
  -6   3   6  747.73   46.60
   6   3  -6  812.42   45.60
   5  -3  -6  148.99   16.00
  -5  -3   6  148.29   14.00
   5  -3  -6  162.58   15.00
   5  -3  -6  165.58   14.00
  -5   3   6  151.08   18.70
   5   3  -6  131.09   14.70
  -5   3   6  154.88   15.70
   5   3  -6  152.98   17.50
   5   3  -6  137.09   18.00
   4  -3  -6  348.17   22.20
  -4  -3   6  335.47   23.40
   4  -3  -6  346.97   23.10
  -4  -3   6  358.06   23.60
   4   3  -6  334.37   24.00
   4   3  -6  304.07   21.90
  -4   3   6  333.37   23.90
  -4   3   6  337.47   22.40
  -3  -3   6   17.10    7.20
   3  -3  -6   17.50    7.10
  -3   3   6   11.00    6.50
  -3   3   6   17.70    7.10
   3   3  -6   16.90    7.20
   3   3  -6   17.90    7.50
  -2  -3   6  973.90   53.49
   2  -3  -6 1033.60   53.59
  -2  -3   6 1006.40   53.89
   2   3  -6  990.40   54.19
  -2   3   6  963.80   53.69
   2   3  -6  906.01   53.79
  -1  -3   6   -2.10    6.20
   1  -3  -6    2.20    5.70
  -1  -3   6    4.00    5.70
   1   3  -6    2.80    7.30
  -1   3   6   -2.20    6.40
   1   3  -6   -2.80    6.50
   0  -3  -6  138.09   11.10
   0  -3   6  133.99   13.10
   0  -3   6  140.19   13.30
   0  -3  -6  149.69   12.60
   0   3   6  133.09   13.60
   0   3  -6  124.69   14.60
  -1  -3  -6   30.00    5.50
   1  -3   6   32.40    6.60
   1  -3   6   30.40    7.40
  -1  -3  -6   39.10    6.60
   1   3   6   32.30    6.80
   1   3   6   30.50    6.20
  -1   3  -6   35.50    7.80
   2  -3   6  458.45   28.10
   2  -3   6  425.96   27.40
  -2  -3  -6  481.45   27.00
   2   3   6  476.75   27.10
  -2   3  -6  456.45   28.90
   2   3   6  442.16   27.30
   3  -3   6  484.55   28.40
   3  -3   6  480.05   28.00
  -3  -3  -6  450.05   26.80
  -3  -3  -6  452.95   27.30
  -3   3  -6  450.35   29.70
   3   3   6  420.56   27.40
   3   3   6  445.26   27.70
  -4  -3  -6  380.46   23.30
   4  -3   6  359.26   24.70
   4  -3   6  359.86   24.20
  -4  -3  -6  370.06   22.50
   4   3   6  325.67   23.10
   4   3   6  364.36   24.40
   5  -3   6   33.50   10.00
  -5  -3  -6   39.40    7.30
   5  -3   6   25.60    9.40
   5   3   6   37.00    8.20
   5   3   6   39.50    9.40
   6  -3   6   90.59   11.90
  -6  -3  -6  118.19   14.80
   6  -3   6  126.69   18.10
   6  -3   6  112.79   16.60
   6   3   6   84.49   12.40
   6   3   6  112.29   14.30
   6   3   6  119.19   15.20
   7  -3   6  376.76   30.10
  -7  -3  -6  383.66   27.30
   7  -3   6  336.57   26.70
   7   3   6  326.07   25.70
   7   3   6  373.96   30.70
   7   3   6  379.46   31.20
  -8  -3  -6  371.06   29.50
   8  -3   6  391.46   32.60
   8  -3   6  336.27   29.30
   8  -3   6  407.56   31.30
  -8   3  -6  398.16   28.50
   8   3   6  407.06   35.10
   8   3   6  387.96   28.50
   8   3   6  391.16   34.40
   9  -3   6   28.00   15.10
   9  -3   6   25.60   11.90
  -9  -3  -6   29.30   13.30
   9  -3   6   39.00   14.00
  -9   3  -6   23.10   12.30
   9   3   6   13.50   19.20
   9   3   6   33.80   13.50
   9   3   6   -0.30   13.60
  10  -3   6   27.70   15.50
 -10  -3  -6   22.00   16.50
  10  -3   6   27.30   16.30
  10  -3   6   71.19   19.80
  10   3   6   39.70   16.90
 -10   3  -6   21.10   15.30
  10   3   6   45.20   22.70
  10   3   6   40.90   14.00
  11  -3   6   76.39   22.20
  11  -3   6   64.79   16.60
  11  -3   6    7.30   19.00
 -11  -3  -6   43.90   25.90
 -11   3  -6   43.30   23.00
  11   3   6   47.90   17.70
  11   3   6   14.00   21.90
  11   3   6   50.69   26.90
  12  -3   6    6.80   17.30
  12  -3   6   -1.30   23.50
  12   3   6   18.10   26.40
  12   3   6    1.50   20.10
  12  -4  -6  -14.20   22.30
 -12  -4   6   20.30   29.30
 -12   4   6   36.20   24.60
  12   4  -6   38.40   30.00
 -11  -4   6  -36.30   18.90
  11  -4  -6   -3.60   18.10
  11  -4  -6   13.40   18.00
  11  -4  -6   -1.50   19.50
  11   4  -6   29.60   26.60
  10  -4  -6   -2.20   16.40
 -10  -4   6  -21.00   16.60
  10  -4  -6   -3.70   15.20
  10  -4  -6   -2.30   14.00
 -10   4   6   13.10   18.80
  10   4  -6   -2.20   19.40
  10   4  -6  -39.30   16.60
   9  -4  -6  106.99   16.70
  -9  -4   6  111.99   15.50
   9  -4  -6   93.89   15.00
   9  -4  -6   71.09   14.00
  -9  -4   6   90.99   17.70
  -9   4   6  115.09   18.40
   9   4  -6   78.49   13.00
   9   4  -6   83.69   20.00
   9   4  -6   83.49   16.40
  -9   4   6  125.49   16.20
  -8  -4   6   13.10   11.50
   8  -4  -6    0.10    9.10
   8  -4  -6  -17.30   10.30
   8  -4  -6    7.60   11.40
  -8  -4   6    0.50   13.70
   8   4  -6   23.30   16.30
   8   4  -6    1.10   10.20
   8   4  -6   -9.40   11.30
  -8   4   6   -0.10   12.60
  -8   4   6   -2.10   12.00
   7  -4  -6  514.35   32.40
  -7  -4   6  467.55   36.30
   7  -4  -6  473.65   32.20
   7  -4  -6  489.65   32.70
  -7  -4   6  482.15   31.80
   7   4  -6  472.35   37.10
   7   4  -6  450.15   31.20
  -7   4   6  477.55   35.90
  -7   4   6  488.85   33.20
   6  -4  -6   18.10    9.60
   6  -4  -6    5.70    8.90
  -6  -4   6   21.70   10.10
  -6   4   6   14.70   10.50
   6   4  -6   19.40    8.90
   6   4  -6   30.30   12.70
  -6   4   6    7.10    9.70
   5  -4  -6  303.37   21.60
   5  -4  -6  289.07   22.40
   5  -4  -6  256.17   21.60
  -5   4   6  299.67   25.40
   5   4  -6  282.07   22.70
  -5   4   6  294.67   24.10
   5   4  -6  313.27   25.80
   4  -4  -6   28.60    7.90
  -4  -4   6   17.90    9.60
   4   4  -6   34.00    9.90
  -4   4   6   44.80   10.40
   4   4  -6   38.50    8.90
   3   4  -6   10.30    9.00
  -3   4   6    7.40    8.60
   3   4  -6    7.00    9.10
   2  -4  -6   18.20    6.90
   2  -4  -6    3.70    6.80
  -2  -4   6   27.00    8.20
   2   4  -6   34.30    9.10
  -2   4   6   11.80    8.80
   2   4  -6   19.20    8.90
  -1  -4   6  500.75   30.90
   1  -4  -6  517.35   30.40
  -1  -4   6  506.55   30.70
   1  -4  -6  530.05   29.70
   1   4  -6  491.15   32.20
   1   4  -6  467.05   32.00
   0  -4   6    7.80    6.80
   0  -4  -6   10.60    6.20
   0  -4   6    6.50    8.10
   0  -4  -6   16.10    6.50
   0   4   6   14.30    8.40
   0   4  -6   14.60   10.00
  -1  -4  -6  290.47   20.20
   1  -4   6  337.87   21.50
  -1  -4  -6  285.67   20.20
   1  -4   6  302.47   21.50
   1   4   6  286.27   21.50
   1   4   6  287.07   21.20
  -1   4  -6  305.77   23.10
  -2  -4  -6  132.49   14.20
   2  -4   6  133.29   15.40
   2  -4   6  116.29   16.70
  -2  -4  -6  135.79   13.60
  -2   4  -6  130.79   17.80
   2   4   6  128.69   15.20
   2   4   6  143.59   15.50
   3  -4   6  164.78   16.20
   3  -4   6  167.68   17.70
  -3  -4  -6  151.08   14.40
  -3   4  -6  166.28   19.50
   3   4   6  175.38   17.70
   3   4   6  151.58   16.20
   4  -4   6   10.70    8.60
  -4  -4  -6    8.10    6.90
   4  -4   6    8.90    9.60
  -4  -4  -6    8.00    7.50
   4   4   6   11.10    8.80
  -4   4  -6   13.80   10.20
   4   4   6   19.90    9.70
  -5  -4  -6   23.60    8.80
  -5  -4  -6   28.00    8.50
   5  -4   6   22.20    9.50
   5  -4   6   23.40   10.90
   5   4   6   20.40   10.90
  -5   4  -6   24.80   12.60
   5   4   6   30.60    8.90
   5   4   6   41.70   11.00
   6  -4   6   84.99   13.90
   6  -4   6  100.29   14.50
  -6  -4  -6   78.39   12.20
  -6  -4  -6   70.99    9.90
   6   4   6  123.59   16.70
   6   4   6   95.39   15.60
   7  -4   6   16.20   13.80
  -7  -4  -6   25.30   10.40
   7  -4   6   12.80   10.10
   7  -4   6    8.10   12.30
   7   4   6   18.20   10.60
   7   4   6   21.20   14.40
   7   4   6   29.70   12.40
   8  -4   6  151.98   18.90
  -8  -4  -6  119.49   15.00
   8  -4   6  103.19   14.80
   8  -4   6  122.69   17.10
   8   4   6  122.69   15.00
   8   4   6  103.59   16.60
   8   4   6  126.89   19.70
   9  -4   6   45.60   20.40
   9  -4   6   49.00   14.90
   9  -4   6   36.30   14.00
  -9  -4  -6   53.99   18.70
   9   4   6   46.30   18.10
   9   4   6   61.99   14.20
   9   4   6   30.70   16.60
 -10  -4  -6   18.80   23.50
  10  -4   6   32.60   16.60
  10  -4   6    7.80   17.20
  10  -4   6  -21.40   16.80
  10   4   6   11.50   15.20
  10   4   6  -31.80   18.00
  11  -4   6  -19.90   19.20
  11  -4   6   19.50   22.60
  11  -4   6   29.80   23.30
  11   4   6  -28.30   23.60
  11   4   6   39.00   18.00
  11   4   6    2.00   25.80
  11  -5  -6   23.70   21.10
  11  -5  -6   18.80   28.20
 -11  -5   6   26.20   31.30
  11   5  -6   56.49   29.80
  11   5  -6   18.60   23.20
 -11   5   6   56.29   24.50
  10  -5  -6   35.30   21.90
 -10  -5   6   34.50   21.70
  10  -5  -6    0.30   18.10
  10   5  -6   57.49   16.10
 -10   5   6   63.99   17.40
 -10   5   6   19.00   20.90
  10   5  -6   21.10   24.60
  10   5  -6   39.50   21.70
   9  -5  -6   94.69   18.10
   9  -5  -6   44.80   14.20
  -9  -5   6   42.40   17.10
   9  -5  -6   54.79   19.30
  -9   5   6   71.39   18.70
  -9   5   6   99.29   18.40
   9   5  -6   61.19   17.80
   9   5  -6   54.69   16.30
   9   5  -6   96.99   22.80
   8  -5  -6   63.09   13.80
  -8  -5   6   89.09   15.40
   8  -5  -6   74.39   16.80
   8  -5  -6   97.59   16.60
  -8   5   6  119.89   17.50
   8   5  -6   95.69   15.50
   8   5  -6   86.59   24.20
   7  -5  -6   19.70   11.50
   7  -5  -6   -7.70   11.10
  -7  -5   6   -7.10   12.10
   7   5  -6   12.10   13.20
  -7   5   6    7.10   14.50
   7   5  -6   10.30   16.00
  -6  -5   6    5.70   12.20
   6  -5  -6   21.20   11.40
   6  -5  -6    4.50   10.20
   6   5  -6   26.50   12.60
   6   5  -6   22.70   14.40
  -6   5   6   17.40   13.10
  -5  -5   6  279.27   26.10
   5  -5  -6  238.48   22.20
   5   5  -6  245.28   29.40
   5   5  -6  301.97   25.30
  -5   5   6  280.37   26.30
  -4  -5   6   -5.60   10.80
   4  -5  -6   -9.00    9.70
   4   5  -6    7.40   11.60
  -4   5   6   15.30   11.90
   4   5  -6    8.40   12.10
   3  -5  -6   75.69   10.00
  -3  -5   6   62.99   12.00
   3  -5  -6   67.09   10.40
   3   5  -6   58.19   12.70
  -3   5   6   82.39   13.40
   3   5  -6   84.79   13.60
   2  -5  -6  190.58   18.80
  -2  -5   6  195.98   15.50
   2  -5  -6  209.28   18.70
  -2  -5   6  204.68   20.60
   2   5  -6  205.68   24.00
   2   5  -6  204.18   23.30
  -2   5   6  224.28   23.30
   1  -5  -6  111.29   11.80
   1  -5  -6  102.59   11.60
  -1  -5   6  107.99   16.70
   1   5  -6  119.99   15.20
  -1   5   6  127.29   15.90
   0  -5  -6  158.48   18.80
   0  -5  -6  191.58   18.10
   0  -5   6  197.18   18.80
   0  -5   6  172.78   18.40
   0   5  -6  193.28   22.90
  -1  -5  -6 1342.07   71.79
  -1  -5  -6 1239.58   72.99
   1  -5   6 1302.57   72.49
   1  -5   6 1356.96   73.09
  -1   5  -6 1291.27   74.29
   1   5   6 1324.27   72.59
   2  -5   6   31.30   10.00
  -2  -5  -6   54.79    9.40
  -2  -5  -6   51.09    9.80
   2  -5   6   50.99   11.40
   2   5   6   49.70   11.10
   2   5   6   59.19   10.90
  -2   5  -6   44.40   12.80
   3  -5   6    0.90   10.30
   3  -5   6   17.60   10.20
   3  -5   6    3.70    9.80
  -3  -5  -6    5.30    7.90
   3   5   6    8.40   10.40
  -3   5  -6   -3.30   11.60
   3   5   6    8.40   10.60
   4  -5   6  634.04   39.50
  -4  -5  -6  579.74   37.30
   4  -5   6  622.64   40.20
  -4  -5  -6  633.34   38.60
   4   5   6  623.54   39.00
   4   5   6  629.54   41.40
  -4   5  -6  671.53   42.80
  -5  -5  -6   77.99   12.30
   5  -5   6   87.79   15.50
   5  -5   6   97.19   15.10
  -5  -5  -6   88.49   11.50
   5   5   6   99.99   15.10
   5   5   6  106.59   12.80
  -5   5  -6  107.99   17.60
  -6  -5  -6   33.00   12.10
   6  -5   6   25.20   16.20
  -6  -5  -6    9.10    9.60
   6  -5   6   32.50   11.90
   6   5   6   52.79   15.30
   6   5   6   33.70   11.90
  -6   5  -6   46.20   16.40
   7  -5   6  131.69   17.80
   7  -5   6  111.19   16.60
  -7  -5  -6  100.29   15.90
   7   5   6  125.49   20.50
   7   5   6  128.29   16.00
   7   5   6   90.09   17.10
  -8  -5  -6   56.19   18.20
   8  -5   6  103.99   24.00
   8  -5   6   91.09   16.20
   8   5   6  114.79   15.90
   8   5   6   94.19   21.00
   8   5   6  109.89   21.30
   9  -5   6    0.00   19.00
   9  -5   6   -5.60   17.50
   9   5   6  -21.20   19.30
   9   5   6  -20.00   26.80
   9   5   6   -0.30   16.00
  10  -5   6    4.40   19.10
  10  -5   6   43.30   21.70
  10  -5   6   36.70   24.20
  10   5   6  -28.60   24.50
  10   5   6   64.99   25.70
   9  -6  -6   40.40   17.00
  -9  -6   6   29.90   29.60
   9   6  -6   21.10   19.80
   9   6  -6    1.50   25.70
  -9   6   6  -10.60   19.50
  -8  -6   6   26.90   20.00
   8   6  -6   26.10   22.80
  -8   6   6    6.40   18.40
   8   6  -6   50.79   20.90
  -7  -6   6   52.89   17.20
   7  -6  -6   24.60   15.80
   7  -6  -6   10.90   18.20
  -7   6   6   60.79   17.60
   7   6  -6   46.80   20.30
   7   6  -6   35.50   19.40
   6  -6  -6   50.19   15.50
   6  -6  -6   56.69   14.50
   6   6  -6   78.59   19.20
  -6   6   6   91.59   17.70
  -5  -6   6   64.49   15.60
   5  -6  -6   39.10   11.50
   5  -6  -6   33.20   11.00
   5   6  -6   57.79   18.90
  -5   6   6   35.90   15.70
   5   6  -6   67.49   18.00
   4  -6  -6   55.69   12.10
  -4  -6   6   21.60   15.30
   4  -6  -6   51.89   12.10
   4   6  -6   61.39   17.00
   4   6  -6   78.29   17.40
  -4   6   6   68.09   17.30
   3  -6  -6   76.09   12.10
  -3  -6   6   59.39   14.10
   3  -6  -6   80.29   14.40
  -3   6   6   91.29   17.10
   3   6  -6   98.69   17.60
   3   6  -6   81.99   17.50
  -2  -6   6   66.99   12.40
  -2  -6   6   65.09   10.40
   2  -6  -6   61.89   11.80
   2  -6  -6   72.19   11.80
   2   6  -6   86.39   17.20
  -2   6   6   70.59   15.30
   1  -6  -6   77.39   12.50
  -1  -6   6   79.89   11.00
  -1  -6   6   79.79   12.90
   1  -6  -6   83.79   12.60
   1   6  -6   87.39   18.20
  -1   6   6   99.99   17.30
   0  -6   6   21.20   10.40
   0  -6   6   -3.40   10.40
   0  -6  -6    7.10   10.40
   0  -6  -6   -2.10   10.40
   0   6  -6   25.20   15.80
   0   6   6    9.40   13.50
  -1  -6  -6   30.20   10.10
   1  -6   6   32.90   11.10
  -1  -6  -6   19.60   10.00
   1   6   6   14.00   14.10
  -1   6  -6   39.20   16.80
  -2  -6  -6   15.10   10.30
  -2  -6  -6    1.30   10.10
   2  -6   6  -15.50   12.50
   2  -6   6   27.10   10.70
  -2   6  -6   24.60   14.90
   3  -6   6    6.00   12.30
   3  -6   6   24.00   12.70
  -3  -6  -6   23.60    9.80
   3  -6   6   26.40   12.70
  -3  -6  -6   -3.80   12.00
   3   6   6   49.70   14.70
  -3   6  -6    7.90   15.50
  -4  -6  -6   41.70   11.70
   4  -6   6   29.30   12.90
  -4  -6  -6   40.40   12.70
   4  -6   6   44.30   14.70
   4  -6   6   15.20   13.00
   4   6   6   57.29   16.60
   4   6   6   48.80   13.90
  -4   6  -6   54.19   17.20
   5  -6   6  -11.60   13.90
  -5  -6  -6    9.80   11.60
   5  -6   6  -19.40   13.90
  -5  -6  -6   -5.60   13.70
   5  -6   6    0.30   15.90
   5   6   6   14.90   15.80
  -5   6  -6  -14.40   17.70
   5   6   6   30.00   17.00
  -6  -6  -6  -11.90   11.80
   6  -6   6  -25.70   16.20
   6  -6   6   -6.10   16.20
  -6  -6  -6   17.10   17.00
   6   6   6    5.70   17.10
   6   6   6   -7.20   15.30
  -7  -6  -6    2.20   12.70
   7  -6   6  -13.20   18.40
  -7  -6  -6   27.80   23.40
   7  -6   6    8.10   17.90
   7   6   6   25.70   15.40
   7   6   6    8.80   19.50
   8  -6   6  -17.90   26.30
   8  -6   6   -7.90   20.90
   8   6   6   10.50   27.50
   8   6   6  -12.00   16.50
   9  -6   6   23.90   22.60
   9   6   6   49.00   23.60
   7  -7  -6   -7.60   19.40
   7  -7  -6   -3.00   17.20
  -7   7   6  -10.90   21.30
   7   7  -6   13.40   22.50
   7   7  -6   -0.80   25.90
   6  -7  -6   25.30   17.80
   6  -7  -6   -0.60   15.90
   6   7  -6   17.10   24.40
   6   7  -6   59.39   23.70
  -6   7   6   23.50   20.40
   5  -7  -6   81.29   24.80
   5  -7  -6   74.79   16.50
   5   7  -6   71.39   23.60
   5   7  -6   88.59   23.60
  -5   7   6   68.09   22.40
   4  -7  -6   24.40   13.20
   4  -7  -6    3.40   19.00
  -4  -7   6    7.30   21.60
  -4   7   6   44.10   21.40
   4   7  -6   42.70   21.30
   4   7  -6   29.80   23.10
  -3  -7   6  -13.30   18.90
   3  -7  -6   -8.70   14.30
   3  -7  -6  -12.30   14.60
  -3   7   6   -2.00   24.60
   3   7  -6   -4.70   20.20
  -2  -7   6   39.80   12.00
   2  -7  -6   43.40   14.80
  -2  -7   6   21.70   16.00
   2  -7  -6   26.20   13.80
  -2   7   6   51.69   40.50
   2   7  -6   51.99   21.30
   1  -7  -6   31.50   14.80
  -1  -7   6   30.30   12.40
   1  -7  -6    5.20   12.90
  -1  -7   6   10.30   16.20
   1   7  -6   28.80   20.60
   0  -7  -6   -7.80   13.30
   0  -7  -6   -2.20   11.80
   0  -7   6  -33.60   15.60
   0  -7   6  -10.80   12.40
   0   7  -6    8.20   21.70
   1  -7   6   68.19   17.50
  -1  -7  -6   86.49   15.20
  -1  -7  -6   99.99   16.20
   1  -7   6   94.39   14.40
   1   7   6  106.89   39.40
   2  -7   6  -29.90   15.80
   2  -7   6   15.10   13.70
  -2  -7  -6   -1.00   15.50
  -2  -7  -6    3.60   13.60
   2   7   6   21.30   21.80
  -2   7  -6   16.20   20.10
  -3  -7  -6  -26.80   12.50
   3  -7   6    4.10   17.50
  -3  -7  -6  -12.30   15.50
   3  -7   6  -11.00   15.90
  -3   7  -6    6.00   19.10
   3   7   6    7.90   20.60
   4  -7   6   65.49   18.20
   4  -7   6   57.19   20.30
  -4  -7  -6   67.19   15.10
   4   7   6   77.39   23.10
   4   7   6   57.09   21.20
  -4   7  -6   53.39   21.00
   5  -7   6  -22.50   17.90
  -5  -7  -6    7.90   15.00
   5   7   6    4.70   21.60
  -5   7  -6  -18.80   20.30
   5   7   6   31.90   23.70
  -6  -7  -6  -11.80   16.50
   6  -7   6   35.20   20.30
  -6   7  -6    8.90   21.90
   6   7   6   20.30   24.80
  -7  -7  -6   69.89   17.70
   7  -7   6  108.59   22.50
   7   7   6   50.59   23.90
  -7   7  -6  108.89   26.30
   4  -8  -6   37.10   19.70
   4   8  -6   24.50   28.70
  -4   8   6   54.69   26.60
   3  -8  -6    9.00   17.90
   3   8  -6   26.40   27.90
  -3   8   6    5.10   23.90
   2  -8  -6  -12.50   19.30
  -2  -8   6   -3.00   15.20
   2   8  -6   56.89   28.60
  -2   8   6   54.79   26.40
   1  -8  -6   13.50   24.70
   1  -8  -6   -2.60   18.60
  -1  -8   6   28.00   17.00
  -1   8   6   55.09   25.80
   1   8  -6   29.70   27.10
   0  -8   6  -26.70   17.10
   0  -8  -6   -3.20   21.10
   0  -8  -6  -30.70   16.90
   0   8   6    4.50   27.10
   0   8  -6   48.70   27.50
   1  -8   6   -6.20   18.30
  -1  -8  -6   -0.60   20.00
  -1   8  -6    9.90   23.90
   1   8   6   24.50   24.40
  -2  -8  -6   18.80   19.60
  -2  -8  -6   12.00   19.30
   2  -8   6   19.70   20.40
   2   8   6   68.69   24.50
  -2   8  -6   84.69   25.20
   3  -8   6   21.20   17.40
  -3  -8  -6   -8.40   20.00
   3  -8   6   -4.40   25.20
   3   8   6   19.00   27.00
  -3   8  -6   33.00   25.10
   4  -8   6  -12.00   21.90
  -4  -8  -6  -14.60   19.70
  -4   8  -6   10.70   24.80
   4   8   6   -0.20   31.20
  13   0  -7    5.30   18.60
 -13   0   7  -14.50   17.70
 -13   0   7   -6.90   21.80
  13   0  -7  -28.00   15.60
  12   0  -7    8.30   21.80
 -12   0   7   -0.30   13.80
  12   0  -7   10.30   17.20
 -12   0   7   20.50   20.20
  12   0  -7  -14.60   12.90
  11   0  -7   14.20   15.20
 -11   0   7    2.20   16.40
  11   0  -7  -12.20   14.20
 -11   0   7   -8.20   10.80
 -10   0   7  -23.10   11.40
  10   0  -7  -12.00   11.00
  10   0  -7   -8.30   11.80
  10   0  -7   13.20    9.30
 -10   0   7    5.70   14.80
  -9   0   7   -1.30   13.00
   9   0  -7   -9.90   10.70
   9   0  -7   -0.70    9.60
  -9   0   7   -4.60    8.50
   9   0  -7  -20.40    7.90
  -8   0   7    2.30    7.90
   8   0  -7   -7.50    8.00
  -8   0   7    1.80   10.80
   8   0  -7    4.70    8.30
   8   0  -7    5.10    6.10
   7   0  -7   -4.20    7.40
  -7   0   7    1.70    6.50
   7   0  -7    1.10    5.70
  -7   0   7    9.40    9.50
   6   0  -7   -9.20    6.90
  -6   0   7    4.70    5.80
  -6   0   7   12.30    8.30
   6   0  -7    4.00    6.00
   6   0  -7    1.00    5.20
   5   0  -7   -1.20    4.70
   5   0  -7   -5.10    6.20
  -5   0   7    7.10    7.00
   4   0  -7   -1.90    3.90
   4   0  -7   -6.10    5.30
  -4   0   7   -1.80    6.00
   3   0  -7    5.10    4.20
   3   0  -7    1.60    4.90
  -3   0   7   -1.40    5.70
  -3   0   7    3.60    4.20
   2   0  -7    1.30    3.70
  -2   0   7    1.20    3.70
  -2   0   7   -1.80    4.70
   2   0  -7   -0.50    3.60
   2   0  -7    0.50    4.70
  -1   0   7    1.40    3.90
   1   0  -7   -1.50    3.90
  -1   0   7   -1.20    4.70
   0   0   7    8.30    3.50
   0   0   7    4.40    4.30
   0   0  -7    1.50    3.90
   1   0   7   -1.00    4.40
   1   0   7    1.10    4.30
  -1   0  -7    1.30    4.40
  -1   0  -7    3.10    4.10
   2   0   7    1.80    5.00
   2   0   7   -1.00    5.20
  -2   0  -7    0.70    4.80
   3   0   7    1.50    6.40
   3   0   7    2.10    5.40
  -3   0  -7    1.70    5.70
   4   0   7    4.30    7.40
  -4   0  -7    4.10    6.50
   4   0   7    0.70    6.30
   5   0   7    6.30    8.60
  -5   0  -7    6.60    7.10
   5   0   7    0.20    7.00
   6   0   7   -3.90    8.60
  -6   0  -7   -5.40    7.90
   6   0   7   -0.50    7.90
   7   0   7   -2.00    8.60
   7   0   7    4.60   10.40
  -7   0  -7   -6.60    7.90
  -8   0  -7   12.10    9.80
   8   0   7  -14.80   10.30
   8   0   7    9.30   12.00
   9   0   7   14.40   12.20
   9   0   7   -3.40   12.50
  -9   0  -7  -15.50   11.50
   9   0   7   -4.90   10.80
 -10   0  -7    9.30   12.80
  10   0   7  -14.80   13.30
  10   0   7   11.40   14.10
  10   0   7   14.90   14.90
  11   0   7   -7.60   16.70
 -11   0  -7  -14.40   16.50
  11   0   7   11.50   19.10
  11   0   7   39.20   20.50
  12   0   7    1.20   21.00
  12   0   7   -9.40   18.90
  12   0   7   -4.60   22.00
 -12   0  -7    0.00   30.00
  13   0   7   15.90   25.50
  13   0   7    5.60   20.80
  13   0   7   14.90   24.20
  13  -1  -7   26.70   16.70
  13  -1  -7   30.30   19.30
 -13  -1   7   -3.40   19.50
 -13  -1   7   15.60   22.20
 -13   1   7   11.30   24.90
 -13   1   7    2.60   19.00
  12  -1  -7   32.50   17.80
  12  -1  -7   25.80   24.30
 -12  -1   7   26.90   14.90
 -12  -1   7   37.20   20.30
  12  -1  -7   38.50   14.30
  12   1  -7   40.60   18.30
  12   1  -7    3.90   20.00
 -12   1   7   20.10   21.80
 -12   1   7   25.10   13.80
  11  -1  -7    4.20   14.40
  11  -1  -7  -14.20   12.00
 -11  -1   7  -27.50   16.90
 -11  -1   7  -12.90   12.60
  11  -1  -7   -1.40   12.60
  11   1  -7   -8.80   13.30
 -11   1   7    3.00   16.90
 -11   1   7  -12.70   11.40
  11   1  -7    7.80   14.30
 -10  -1   7  887.01   57.89
  10  -1  -7  883.81   53.49
  10  -1  -7  859.01   51.09
  10  -1  -7  830.42   49.80
  10   1  -7  885.31   50.59
 -10   1   7  898.51   57.39
 -10   1   7  701.73   50.99
  10   1  -7  880.91   53.19
   9  -1  -7  869.51   50.69
  -9  -1   7  865.61   49.80
   9  -1  -7  832.42   51.39
   9  -1  -7  943.01   53.89
  -9  -1   7  831.82   55.39
   9   1  -7  882.81   53.09
   9   1  -7  896.61   50.19
  -9   1   7  876.51   49.30
  -9   1   7  822.22   55.79
  -8  -1   7   34.80    9.20
   8  -1  -7   27.50    8.70
   8  -1  -7   39.10    9.20
   8  -1  -7   30.90    9.20
  -8  -1   7   26.80   12.30
   8   1  -7   39.70    8.60
   8   1  -7   28.70    9.60
  -8   1   7   22.90   11.50
  -8   1   7   35.10    8.20
  -7  -1   7   91.39   12.90
   7  -1  -7   69.49    9.50
   7  -1  -7   60.99    8.60
  -7  -1   7   55.59   11.20
  -7   1   7   76.79    8.40
   7   1  -7   55.99   12.90
  -7   1   7   64.99   11.50
   6  -1  -7  699.53   38.30
  -6  -1   7  649.04   41.60
   6  -1  -7  688.63   40.10
   6  -1  -7  639.54   37.90
  -6  -1   7  682.43   37.80
   6   1  -7  681.23   40.50
  -6   1   7  660.73   41.30
  -6   1   7  691.53   37.40
   5  -1  -7  629.54   33.80
  -5  -1   7  596.64   33.20
   5  -1  -7  532.05   33.10
  -5  -1   7  607.24   36.10
   5  -1  -7  656.03   35.40
   5   1  -7  566.64   35.10
  -5   1   7  573.34   36.50
   5   1  -7  604.04   35.60
   4  -1  -7  425.06   25.30
   4  -1  -7  421.06   23.80
  -4  -1   7  374.36   25.90
  -4   1   7  414.56   26.10
   4   1  -7  403.76   25.10
   4   1  -7  352.16   24.40
  -3  -1   7 2359.36  130.59
   3  -1  -7 2751.62  130.09
   3  -1  -7 2573.54  130.59
  -3   1   7 2349.86  130.69
   3   1  -7 2348.97  130.09
  -3   1   7 2294.07  129.89
   3   1  -7 2644.64  130.49
  -2  -1   7   39.80    5.20
  -2  -1   7   37.10    5.00
  -2  -1   7   31.60    4.10
  -2  -1   7   25.10    5.40
   2  -1  -7   31.50    5.60
   2   1  -7   31.70    5.50
  -2   1   7   26.00    5.70
   2   1  -7   30.30    5.30
   2   1  -7   46.20    5.80
  -2   1   7   30.80    5.70
   1  -1  -7  161.58   11.50
  -1  -1   7  163.98   11.90
  -1  -1   7  140.39   10.40
  -1  -1   7  152.48   12.80
  -1  -1   7  169.28   11.40
  -1   1   7  157.28   14.20
   1   1  -7  164.48   10.70
   1   1  -7  148.19   11.50
  -1   1   7  151.48   11.70
   0  -1  -7 3680.03  182.18
   0  -1  -7 3590.14  182.58
   0  -1   7 3605.14  182.38
   0  -1   7 3417.76  182.38
   0   1   7 3171.68  182.48
  -1  -1  -7   40.20    5.30
   1  -1   7   40.10    5.50
   1  -1   7   32.70    5.60
  -1  -1  -7   42.40    5.50
  -1   1  -7   33.10    4.90
   1   1   7   36.20    5.90
  -2  -1  -7  101.39   10.00
  -2  -1  -7  115.59   10.70
   2  -1   7  104.79   11.10
   2   1   7  111.69   11.10
  -2   1  -7  107.59   10.20
   2   1   7  109.09   10.60
   3  -1   7  638.24   36.70
  -3  -1  -7  684.03   36.20
  -3  -1  -7  666.03   36.60
   3   1   7  613.34   36.60
  -3   1  -7  659.53   36.40
   3   1   7  637.04   36.60
  -4  -1  -7  290.27   19.60
   4  -1   7  254.37   20.00
   4   1   7  275.27   19.00
  -4   1  -7  274.17   19.10
   4   1   7  272.87   19.70
   5  -1   7   39.70    9.70
  -5  -1  -7   51.29    8.20
  -5   1  -7   42.90    7.90
   5   1   7   32.00    7.80
   5   1   7   31.40    8.90
   6  -1   7 1214.48   64.09
   6  -1   7 1107.29   63.49
  -6  -1  -7 1100.29   62.79
  -6   1  -7 1213.18   62.79
   6   1   7 1055.59   63.19
   6   1   7 1124.39   62.59
  -7  -1  -7  367.36   26.60
   7  -1   7  401.06   26.70
   7  -1   7  424.36   28.50
   7  -1   7  366.76   28.20
   7   1   7  338.37   26.10
   7   1   7  363.86   27.70
  -7   1  -7  369.76   26.00
   7   1   7  389.16   28.60
   8  -1   7    8.50   10.50
   8  -1   7    8.00   12.50
  -8  -1  -7    7.00   11.70
   8  -1   7   -8.30   17.20
   8   1   7    2.00   12.10
   8   1   7    5.20   10.60
   8   1   7    1.40   10.80
  -8   1  -7    8.70   11.20
   9  -1   7   44.70   14.50
  -9  -1  -7   45.30   12.60
   9  -1   7   44.20   12.10
   9  -1   7   53.29   13.50
   9   1   7   48.00   15.20
   9   1   7   65.49   14.20
   9   1   7   53.29   12.60
 -10  -1  -7   81.79   15.40
  10  -1   7   81.69   15.80
  10  -1   7  124.29   16.80
  10  -1   7   96.09   18.40
  10   1   7  103.49   18.90
  10   1   7   80.99   15.50
  10   1   7  105.09   17.60
 -10   1  -7   79.59   14.00
 -11  -1  -7   21.90   17.50
  11  -1   7   55.89   37.70
  11  -1   7    2.90   17.90
  11  -1   7   15.60   16.70
  11   1   7   18.70   18.00
 -11   1  -7   19.70   16.70
  11   1   7    1.60   16.70
  12  -1   7   51.39   20.20
  12  -1   7   94.19   24.90
  12   1   7   85.49   24.40
  12   1   7  122.69   23.10
  13  -1   7   24.10   24.50
  13  -1   7   31.00   20.80
  13   1   7   61.19   27.90
  13   1   7   36.80   24.80
  13  -2  -7   16.90   19.60
 -13  -2   7   18.10   23.10
  13  -2  -7   48.90   16.30
 -13  -2   7  -25.90   21.40
  13   2  -7   -9.60   30.50
 -13   2   7   23.20   25.80
 -12  -2   7   18.50   20.30
  12  -2  -7   -8.50   26.30
  12  -2  -7  -12.10   16.30
  12  -2  -7   -1.50   15.50
 -12  -2   7  -16.50   16.00
  12   2  -7  -28.90   26.50
 -12   2   7   16.60   19.80
  12   2  -7  -25.30   23.30
 -11  -2   7   97.29   18.20
 -11  -2   7  117.29   21.30
  11  -2  -7  107.99   17.90
  11  -2  -7  115.59   15.90
  11  -2  -7   68.19   18.10
 -11   2   7  125.59   20.90
  11   2  -7   77.19   16.50
  11   2  -7  170.88   25.70
  10  -2  -7   -2.30   12.80
 -10  -2   7    0.70   15.00
  10  -2  -7    0.30   11.00
  10  -2  -7  -23.20   12.20
 -10  -2   7    1.00   12.80
  10   2  -7    1.20   17.30
 -10   2   7    3.30   15.20
   9  -2  -7   33.30   10.60
   9  -2  -7   33.00   11.60
   9  -2  -7   40.00   12.80
  -9  -2   7   21.60   14.50
  -9  -2   7   33.80   12.10
  -9   2   7   30.10   14.10
   9   2  -7   38.20   15.80
   9   2  -7   36.40   11.10
  -8  -2   7  388.26   34.30
   8  -2  -7  442.06   31.60
   8  -2  -7  396.46   28.70
  -8  -2   7  462.25   28.00
   8  -2  -7  408.86   28.10
   8   2  -7  398.86   31.90
   8   2  -7  451.65   33.70
  -8   2   7  441.16   35.10
   7  -2  -7   15.00    9.50
  -7  -2   7   36.40    8.90
  -7  -2   7   11.90   10.30
   7  -2  -7   25.30    8.80
   7  -2  -7   18.70    8.00
   7   2  -7   25.60   12.60
   7   2  -7   31.50   11.00
  -7   2   7   25.80   10.40
   6  -2  -7    7.90    6.80
   6  -2  -7   -3.50    6.60
  -6  -2   7   10.80    7.00
   6  -2  -7    1.70    7.30
  -6  -2   7    7.50    8.50
   6   2  -7   12.00    8.30
  -6   2   7    9.00    8.50
   6   2  -7   15.20    8.70
  -5  -2   7 1098.09   63.39
   5  -2  -7 1072.79   61.19
  -5  -2   7 1133.09   61.09
   5  -2  -7 1198.08   62.89
   5  -2  -7 1168.58   61.89
   5   2  -7 1231.18   62.89
   5   2  -7 1089.59   62.79
  -5   2   7 1117.29   63.39
  -5   2   7 1141.69   61.39
  -4  -2   7  110.29   15.00
   4  -2  -7  113.89   12.00
   4  -2  -7  105.69   10.60
   4  -2  -7  100.09   13.60
   4   2  -7  103.29   13.30
  -4   2   7  105.59   15.40
   4   2  -7   93.59   13.30
  -4   2   7   89.39   11.60
  -3  -2   7  337.97   20.40
   3  -2  -7  363.06   21.20
   3  -2  -7  364.16   22.00
  -3  -2   7  368.36   21.90
  -3  -2   7  317.27   22.20
   3   2  -7  326.87   21.70
  -3   2   7  325.67   21.70
  -3   2   7  335.87   23.20
   3   2  -7  323.27   21.70
   3   2  -7  306.77   20.60
  -2  -2   7  107.39   10.50
   2  -2  -7  101.89   10.70
  -2  -2   7  105.29   12.00
  -2  -2   7   93.09   11.00
  -2   2   7  103.19   13.10
  -2   2   7   99.29   11.60
   2   2  -7  103.29   11.50
   2   2  -7   94.49   11.80
  -1  -2   7 1102.09   59.19
  -1  -2   7 1199.18   59.29
   1  -2  -7 1138.49   59.29
  -1   2   7 1066.69   59.39
   1   2  -7 1034.20   59.39
  -1   2   7 1113.79   59.79
   1   2  -7 1058.79   59.49
   0  -2  -7   21.70    5.00
   0  -2   7   15.30    5.30
   0  -2   7   12.20    5.60
   0   2  -7   19.90    6.60
   0   2   7   20.10    5.70
  -1  -2  -7  107.99   10.10
  -1  -2  -7  112.19   10.30
   1  -2   7  107.79   10.70
   1  -2   7  107.09   11.70
   1   2   7  110.09   11.40
  -2  -2  -7 1150.28   59.29
   2  -2   7 1056.49   59.39
   2  -2   7 1135.29   60.09
  -2  -2  -7 1141.39   59.19
   2   2   7 1076.09   58.79
   2   2   7 1047.50   59.39
   3  -2   7  320.17   21.30
  -3  -2  -7  318.97   20.80
  -3  -2  -7  335.07   20.40
   3  -2   7  301.67   21.60
   3   2   7  321.07   20.80
   3   2   7  315.47   20.90
  -3   2  -7  338.37   20.70
   4  -2   7  580.74   34.10
  -4  -2  -7  574.04   32.90
  -4  -2  -7  572.54   33.30
   4  -2   7  573.44   34.20
   4   2   7  553.94   33.50
  -4   2  -7  590.54   33.20
   5  -2   7 1163.38   64.69
   5  -2   7 1176.28   64.59
  -5  -2  -7 1172.88   63.89
  -5   2  -7 1229.28   63.89
   5   2   7 1130.29   63.79
   5   2   7 1135.39   64.39
   6  -2   7  128.69   16.30
   6  -2   7  129.39   18.90
   6  -2   7  132.29   18.30
  -6  -2  -7  105.69   15.10
   6   2   7  130.89   15.70
   6   2   7  133.19   17.40
  -6   2  -7   95.89   14.20
   7  -2   7   20.20   10.80
   7  -2   7   14.70    9.50
  -7  -2  -7   31.50    9.10
   7  -2   7   25.00   11.60
   7   2   7   30.50    9.40
   7   2   7   23.70    9.80
  -7   2  -7   22.10    8.60
   7   2   7   26.50   10.40
   8  -2   7  110.49   14.30
   8  -2   7  123.19   18.80
   8  -2   7  117.39   16.30
  -8  -2  -7  137.29   19.30
   8   2   7  113.19   16.00
  -8   2  -7  141.59   17.80
   8   2   7  125.79   15.80
   8   2   7  134.59   19.50
   9  -2   7   38.50   12.80
   9  -2   7   17.60   12.50
  -9  -2  -7   30.20   11.90
   9  -2   7   45.90   15.70
  -9   2  -7   28.20   10.70
   9   2   7   26.30   13.40
   9   2   7   51.69   15.10
   9   2   7   25.90   13.10
  10  -2   7   -0.10   14.10
 -10  -2  -7  -12.20   13.70
  10  -2   7   -5.60   16.10
  10  -2   7    0.70   13.90
  10   2   7   14.90   14.80
  10   2   7   -6.90   16.20
  10   2   7  -16.70   14.50
 -10   2  -7   -5.10   12.80
  11  -2   7   86.49   22.40
 -11  -2  -7   60.29   21.70
  11  -2   7   56.79   19.20
  11  -2   7   42.40   19.00
  11   2   7   14.80   18.00
 -11   2  -7   71.49   19.80
  11   2   7   37.70   21.20
  11   2   7  104.39   20.10
  12  -2   7   19.40   22.70
  12  -2   7    0.90   19.30
  12   2   7  -35.20   21.90
  12   2   7   29.30   22.90
  13  -2   7    9.90   27.00
  13   2   7    1.70   25.80
 -12  -3   7   23.10   20.60
 -12  -3   7    0.90   21.20
  12  -3  -7   -4.80   17.80
  12  -3  -7  -40.20   19.00
 -12   3   7    0.60   20.60
  12   3  -7  -32.10   29.00
  12   3  -7  -55.19   24.10
 -11  -3   7   22.00   18.50
 -11  -3   7    2.70   17.10
  11  -3  -7  -12.00   17.80
  11  -3  -7   -2.40   16.70
  11  -3  -7  -11.10   15.40
  11   3  -7  -33.80   16.80
 -11   3   7    8.80   20.40
  11   3  -7    6.90   22.80
  10  -3  -7  147.09   16.70
 -10  -3   7  135.19   19.40
 -10  -3   7  120.09   17.80
  10  -3  -7  119.39   16.40
  10   3  -7  151.88   23.10
  10   3  -7  112.89   17.80
 -10   3   7  104.69   20.40
  -9  -3   7  143.49   18.20
  -9  -3   7  162.28   20.90
   9  -3  -7  214.38   24.30
   9  -3  -7  202.18   23.50
   9  -3  -7  176.58   20.60
   9   3  -7  223.98   31.00
  -9   3   7  149.39   19.10
   9   3  -7  135.79   17.50
   8  -3  -7   37.50   11.40
  -8  -3   7   30.00   13.20
  -8  -3   7   24.50   13.30
   8  -3  -7   14.00   10.40
   8  -3  -7   38.30    9.90
  -8   3   7   48.30   13.00
   8   3  -7   36.90   10.70
  -8   3   7   47.30   10.30
   8   3  -7   47.40   15.10
  -7  -3   7   19.40   10.60
   7  -3  -7   15.30    9.50
  -7  -3   7    7.90    8.50
   7  -3  -7   19.80    9.10
   7  -3  -7    0.60    8.40
  -7   3   7   21.40    8.80
   7   3  -7   19.60   12.10
  -7   3   7   18.30   10.30
  -6  -3   7   10.70    9.30
   6  -3  -7    6.00    7.80
   6  -3  -7   16.60    7.60
   6  -3  -7   14.10    8.20
  -6  -3   7   13.00    7.40
   6   3  -7    9.20   10.10
   6   3  -7   11.00    8.30
  -6   3   7   14.50    7.80
  -6   3   7   18.90    9.90
  -5  -3   7    8.90    7.50
   5  -3  -7  -14.90    7.70
  -5  -3   7   22.20    7.20
   5  -3  -7   13.40    6.60
   5  -3  -7   11.80    7.60
   5   3  -7    4.60    7.30
  -5   3   7   10.30    8.00
   5   3  -7    5.20    9.40
  -5   3   7    4.80    8.50
   5   3  -7    1.50    8.10
  -4  -3   7  837.52   47.50
   4  -3  -7  881.01   46.70
   4  -3  -7  872.41   47.00
  -4  -3   7  893.91   47.70
  -4   3   7  863.31   47.10
   4   3  -7  754.42   47.50
   4   3  -7  744.13   46.40
  -4   3   7  834.22   47.80
  -3  -3   7  316.17   20.60
   3  -3  -7  330.67   21.80
   3  -3  -7  313.27   20.50
  -3  -3   7  318.87   21.50
  -3   3   7  301.37   21.30
   3   3  -7  285.37   21.20
  -3   3   7  321.57   22.60
   3   3  -7  319.97   22.30
   2  -3  -7  695.33   37.20
  -2  -3   7  707.83   37.50
  -2  -3   7  700.63   37.80
   2   3  -7  609.74   37.90
   2   3  -7  591.74   38.00
  -2   3   7  633.54   37.90
  -2   3   7  656.03   37.80
  -1  -3   7 1366.36   70.89
   1  -3  -7 1382.76   70.69
  -1  -3   7 1436.86   71.09
   1   3  -7 1233.18   71.29
  -1   3   7 1278.27   70.69
  -1   3   7 1272.77   70.89
   1   3  -7 1225.18   71.09
   0  -3   7  433.46   26.00
   0  -3   7  419.96   25.70
   0  -3  -7  432.06   25.00
   0   3  -7  400.66   26.50
   0   3   7  398.56   25.90
   1  -3   7  374.46   23.10
  -1  -3  -7  376.76   22.10
   1  -3   7  356.56   22.90
  -1  -3  -7  357.36   21.30
  -1   3  -7  343.77   24.40
   1   3   7  344.17   21.70
   1   3   7  362.56   23.30
  -2  -3  -7  605.84   33.20
   2  -3   7  607.14   34.40
   2  -3   7  543.15   33.70
   2   3   7  564.94   33.10
   2   3   7  573.54   33.60
  -2   3  -7  581.74   35.30
   3  -3   7   11.70    7.30
  -3  -3  -7   14.50    6.40
   3  -3   7   33.10    8.30
  -3  -3  -7    6.60    6.20
  -3   3  -7   15.40    8.30
   3   3   7   16.90    7.10
   3   3   7   17.10    7.00
   4  -3   7   52.59   10.00
  -4  -3  -7   56.89    8.50
   4  -3   7   57.39    9.40
  -4  -3  -7   52.39    7.80
   4   3   7   57.89    9.00
   4   3   7   59.69    8.70
  -5  -3  -7  270.97   18.70
   5  -3   7  253.27   22.50
  -5  -3  -7  243.38   19.70
   5  -3   7  304.07   22.60
   5   3   7  267.17   20.40
   5   3   7  248.78   22.50
   6  -3   7  442.56   32.10
  -6  -3  -7  421.76   28.60
   6  -3   7  465.55   30.30
   6  -3   7  475.95   31.30
   6   3   7  444.56   31.70
   6   3   7  408.06   28.90
   7  -3   7   31.00   12.10
  -7  -3  -7   30.20   11.10
   7  -3   7   55.09   13.00
   7  -3   7   27.30   10.00
   7   3   7   47.50   10.70
   7   3   7   25.30   11.60
   7   3   7   47.40   12.80
   8  -3   7   56.89   12.90
   8  -3   7   66.29   15.90
   8  -3   7   36.00   12.70
  -8  -3  -7   72.49   11.90
   8   3   7   21.10   13.40
  -8   3  -7   59.59   11.00
   8   3   7   49.20   15.50
   8   3   7   53.09   12.70
   9  -3   7   50.59   18.50
  -9  -3  -7   42.10   14.50
   9  -3   7   43.10   12.20
   9  -3   7   10.60   14.80
   9   3   7   26.40   13.30
  -9   3  -7   34.70   14.00
   9   3   7   29.00   19.70
   9   3   7   38.00   15.50
 -10  -3  -7   12.70   16.30
  10  -3   7  -17.60   15.00
  10  -3   7   -8.00   15.00
  10   3   7   -1.80   20.70
  10   3   7    7.10   17.40
 -10   3  -7   -4.80   14.50
  10   3   7    4.40   15.60
  11  -3   7   -1.60   21.70
  11  -3   7  -46.30   19.70
  11  -3   7   12.10   18.60
  11   3   7   16.20   24.90
  11   3   7  -16.70   21.80
  11   3   7    5.10   18.30
  12  -3   7   10.50   24.40
  12  -3   7   21.30   20.60
  12   3   7   44.30   21.90
  12   3   7   71.29   25.00
 -12  -4   7  -19.10   28.00
  12  -4  -7   13.80   32.60
 -12   4   7   27.60   24.80
  12   4  -7   67.09   33.00
  11  -4  -7   36.50   21.10
  11  -4  -7   -3.20   20.00
 -11  -4   7   14.20   19.30
  11  -4  -7   31.40   18.70
  11   4  -7   21.90   19.70
  11   4  -7   44.30   27.50
  10  -4  -7   44.60   16.90
 -10  -4   7  -22.30   16.50
  10  -4  -7   -9.20   14.00
  10  -4  -7    8.90   16.20
 -10  -4   7   22.90   17.30
 -10   4   7   17.50   18.50
  10   4  -7  -17.00   17.70
  10   4  -7   27.80   21.60
 -10   4   7   22.50   15.10
   9  -4  -7   55.39   13.40
   9  -4  -7   54.39   14.90
  -9  -4   7   41.50   14.30
   9  -4  -7   33.30   12.90
  -9  -4   7   46.30   15.10
  -9   4   7   36.60   16.90
   9   4  -7    4.80   15.00
  -9   4   7   72.59   14.30
   9   4  -7   65.99   18.10
   8  -4  -7  166.48   24.80
   8  -4  -7  236.28   22.00
  -8  -4   7  232.08   30.40
  -8  -4   7  188.78   21.30
   8  -4  -7  177.58   21.30
  -8   4   7  202.88   29.20
   8   4  -7  180.08   20.30
   8   4  -7  179.68   26.80
   8   4  -7  179.08   21.80
  -8   4   7  229.28   23.50
   7  -4  -7  267.47   23.40
   7  -4  -7  284.57   25.30
   7  -4  -7  288.97   23.80
  -7  -4   7  302.97   23.00
   7   4  -7  266.87   22.90
  -7   4   7  287.97   29.90
  -7   4   7  299.77   25.70
   7   4  -7  312.77   30.80
   6  -4  -7   43.40    9.30
   6  -4  -7   50.19   10.50
   6  -4  -7   45.10   10.10
  -6   4   7   52.09   11.70
   6   4  -7   52.39   13.10
  -6   4   7   39.60   11.70
   6   4  -7   48.20   10.10
  -5  -4   7  394.16   28.40
   5  -4  -7  375.36   25.90
   5  -4  -7  368.16   25.40
   5  -4  -7  400.16   26.80
   5   4  -7  367.86   26.10
   5   4  -7  368.56   29.50
  -5   4   7  375.26   27.80
  -5   4   7  372.96   28.40
   4  -4  -7  511.25   30.20
  -4  -4   7  472.65   31.00
   4  -4  -7  492.25   30.60
   4   4  -7  454.85   32.60
   4   4  -7  467.55   31.40
  -4   4   7  461.95   31.20
   3  -4  -7  279.87   20.00
  -3  -4   7  254.17   20.80
   3   4  -7  262.67   22.20
  -3   4   7  281.57   22.00
   3   4  -7  276.17   22.60
  -2  -4   7 1230.28   65.99
   2  -4  -7 1250.37   65.89
  -2  -4   7 1179.08   71.29
   2  -4  -7 1257.07   64.99
   2   4  -7 1170.98   66.69
   2   4  -7 1116.29   66.59
   1  -4  -7  359.16   22.90
   1  -4  -7  374.46   23.60
  -1  -4   7  373.46   24.70
  -1  -4   7  379.66   24.80
  -1   4   7  362.56   25.10
   1   4  -7  329.67   26.10
   0  -4   7   -1.00    7.70
   0  -4  -7    4.00    6.20
   0  -4   7   -7.30    7.90
   0  -4  -7   -8.60    6.10
   0   4  -7   -7.30    8.40
   0   4   7   -0.20    7.90
   1  -4   7  814.52   44.90
   1  -4   7  838.12   45.20
  -1  -4  -7  748.53   43.50
  -1  -4  -7  791.62   43.90
  -1   4  -7  751.92   46.00
   1   4   7  754.12   44.70
   1   4   7  770.12   44.10
  -2  -4  -7  330.37   21.20
   2  -4   7  293.67   22.80
   2   4   7  335.17   23.00
  -2   4  -7  312.67   24.90
   2   4   7  318.47   22.40
   3  -4   7   36.90    9.30
  -3  -4  -7   43.00    8.70
  -3  -4  -7   51.29    8.00
   3  -4   7   43.80    9.70
  -3   4  -7   45.70   11.70
   3   4   7   35.10    9.30
   3   4   7   39.10    9.30
  -4  -4  -7  298.97   21.40
   4  -4   7  296.17   24.40
  -4  -4  -7  283.07   21.80
   4  -4   7  313.27   22.80
   4   4   7  288.47   22.50
   4   4   7  297.17   24.20
  -4   4  -7  298.27   26.40
   5  -4   7  227.48   22.00
   5  -4   7  232.98   23.70
  -5  -4  -7  263.07   19.60
  -5  -4  -7  250.17   20.70
   5   4   7  252.07   24.00
   5   4   7  254.57   21.00
  -6  -4  -7   -3.70    9.30
   6  -4   7   21.90   12.60
  -6  -4  -7   15.50    9.50
   6  -4   7   19.50   10.30
   6   4   7   12.20   13.00
   6   4   7   20.90   10.10
   6   4   7   12.50   12.00
  -7  -4  -7  154.18   19.50
   7  -4   7  145.69   21.00
   7  -4   7  182.58   25.70
   7  -4   7  128.79   16.70
   7   4   7  148.39   18.80
   7   4   7  133.99   16.70
   7   4   7  176.68   20.30
   8  -4   7    8.90   15.80
  -8  -4  -7   24.80   13.70
   8  -4   7   27.00   12.30
   8  -4   7    1.90   12.30
   8   4   7   25.90   15.10
   8   4   7   27.70   13.00
   8   4   7   33.80   16.70
   9  -4   7   -5.00   15.50
   9  -4   7   -7.50   13.30
  -9  -4  -7   12.10   17.60
   9   4   7   17.20   14.60
   9   4   7   16.40   17.90
   9   4   7    4.40   15.80
  10  -4   7   25.50   17.80
  10  -4   7    8.10   17.30
 -10  -4  -7   15.60   30.50
  10  -4   7   27.20   20.80
  10   4   7   37.50   17.00
  10   4   7  -16.70   20.00
  11  -4   7   70.19   20.60
  11  -4   7   32.40   25.20
  11  -4   7   18.30   24.20
  11   4   7   97.49   20.00
  11   4   7   69.39   27.50
  11   4   7    1.40   28.10
  11  -5  -7   28.40   22.00
  11  -5  -7    6.20   29.00
 -11  -5   7   42.30   33.00
 -11   5   7    0.70   24.40
  11   5  -7   -1.30   23.00
  11   5  -7    7.30   30.70
  10  -5  -7   31.70   19.30
  10  -5  -7   20.10   17.70
 -10  -5   7   38.60   21.60
  10   5  -7   32.60   25.30
  10   5  -7   -1.70   21.30
  10   5  -7   76.89   16.90
 -10   5   7   56.29   19.30
 -10   5   7   38.60   20.80
   9  -5  -7   16.20   15.90
  -9  -5   7   10.40   16.50
   9  -5  -7  -14.00   13.60
   9  -5  -7   -0.60   17.30
   9   5  -7    1.00   22.40
   9   5  -7    5.80   17.00
  -9   5   7   22.90   16.20
  -9   5   7   -6.00   16.90
   9   5  -7   -0.20   12.70
   8  -5  -7   24.60   13.90
   8  -5  -7   63.79   14.40
  -8  -5   7   44.00   15.20
   8   5  -7   60.79   15.60
  -8   5   7   56.69   16.00
  -8   5   7   39.60   16.80
   7  -5  -7  101.29   14.30
  -7  -5   7   89.99   14.20
   7  -5  -7   67.69   12.60
   7   5  -7   73.19   15.30
  -7   5   7  111.49   16.30
   7   5  -7   87.89   19.00
   6  -5  -7  129.49   15.30
   6  -5  -7   90.99   12.90
   6   5  -7  106.59   18.60
   6   5  -7  106.69   15.00
  -6   5   7  123.89   16.20
  -5  -5   7  -22.20   11.40
   5  -5  -7   -1.20   10.20
   5   5  -7   10.30   11.70
   5   5  -7    6.70   13.20
  -5   5   7   -7.50   12.50
  -4  -5   7   35.50   11.80
   4  -5  -7   45.00   10.50
   4  -5  -7   55.29   10.40
   4   5  -7   59.69   13.60
   4   5  -7   45.70   14.10
  -4   5   7   54.99   13.50
  -3  -5   7  -10.90   10.20
   3  -5  -7   -1.30    7.50
   3  -5  -7   -6.60    8.80
   3   5  -7   -5.40   12.10
   3   5  -7   -2.50   12.00
  -3   5   7    6.10   11.60
   2  -5  -7   49.10    9.50
  -2  -5   7   43.20    7.80
  -2  -5   7   61.49   10.90
   2  -5  -7   51.09    9.50
  -2   5   7   49.10   12.50
   2   5  -7   39.10   12.80
   2   5  -7   62.89   13.20
   1  -5  -7   37.80    8.40
   1  -5  -7   44.80    9.50
  -1  -5   7   40.50    9.30
  -1  -5   7   39.10   10.10
  -1   5   7   35.20   11.80
   1   5  -7   46.10   13.30
   0  -5   7   28.80   10.10
   0  -5  -7   12.40    7.60
   0  -5   7   10.00    8.30
   0  -5  -7   22.80    8.20
   0   5  -7   11.60   11.60
   1  -5   7  333.57   24.60
  -1  -5  -7  288.97   22.90
  -1  -5  -7  333.87   22.70
   1  -5   7  307.27   26.50
   1   5   7  337.17   25.80
  -1   5  -7  320.07   28.10
   2  -5   7    5.60   10.70
  -2  -5  -7    5.60    8.20
   2  -5   7    8.80    9.40
  -2   5  -7   -1.60   12.40
   2   5   7    9.20   10.60
   2   5   7    7.10    9.70
   3  -5   7  127.99   14.60
   3  -5   7   86.59   13.30
   3  -5   7  127.69   14.20
   3   5   7  111.09   14.40
  -3   5  -7  122.89   16.10
   3   5   7  111.09   14.10
   4  -5   7   16.10   12.40
  -4  -5  -7   16.40   10.70
  -4  -5  -7    2.20    9.90
   4  -5   7   22.10   10.20
   4   5   7   17.80   12.80
   4   5   7   28.40   11.90
  -4   5  -7   24.00   13.10
   5  -5   7    0.10   12.70
  -5  -5  -7   24.20   10.60
   5  -5   7  -15.50   10.90
   5   5   7   15.90   11.80
  -5   5  -7   -9.90   13.60
   5   5   7    5.90   13.00
  -6  -5  -7   15.50   16.30
   6  -5   7   17.90   11.50
   6  -5   7   10.30   14.40
  -6  -5  -7    2.20   12.20
   6   5   7    0.40   12.80
   6   5   7    6.20   15.00
  -7  -5  -7   59.29   13.10
   7  -5   7   23.00   16.30
   7  -5   7   19.00   14.30
  -7  -5  -7   20.10   10.90
   7   5   7   46.90   18.40
   7   5   7   28.80   16.50
   7   5   7   36.80   14.30
   8  -5   7  -16.30   15.20
  -8  -5  -7    1.80   18.30
   8  -5   7    1.30   15.70
   8   5   7   38.20   15.80
   8   5   7   28.10   17.80
   8   5   7  -14.70   18.70
   9  -5   7    9.40   18.10
   9  -5   7    4.50   19.20
   9   5   7   39.10   27.00
   9   5   7   22.70   16.80
   9   5   7   17.50   20.50
  10  -5   7  -47.10   25.20
  10  -5   7    3.50   22.70
  10  -5   7  -29.10   19.30
  10   5   7  -13.10   18.40
  10   5   7   -7.10   24.60
  10   5   7  -34.90   21.60
  -9  -6   7   76.79   30.00
   9  -6  -7   88.89   19.20
  -9   6   7  114.59   20.60
   9   6  -7   64.99   21.00
   9   6  -7   89.09   26.10
   8  -6  -7   33.20   22.10
  -8  -6   7   26.80   21.30
   8   6  -7   65.69   20.50
  -8   6   7   13.60   17.40
   8   6  -7   30.00   22.00
   7  -6  -7  157.38   23.30
  -7  -6   7  230.88   29.20
   7  -6  -7  212.38   22.90
   7   6  -7  234.28   31.90
  -7   6   7  288.57   30.70
   7   6  -7  262.37   38.50
   6  -6  -7   62.59   15.40
   6  -6  -7   31.80   15.80
   6   6  -7   25.60   18.30
  -6   6   7   68.19   18.10
   5  -6  -7  267.17   25.80
   5  -6  -7  249.58   25.40
  -5  -6   7  252.37   31.30
  -5   6   7  274.37   30.90
   5   6  -7  284.17   36.20
   5   6  -7  325.27   32.40
   4  -6  -7   23.00   10.60
   4  -6  -7   25.90   12.40
  -4  -6   7   -3.00   13.90
   4   6  -7   58.39   18.00
  -4   6   7   37.30   16.00
   4   6  -7   37.40   17.50
  -3  -6   7  -17.20   12.60
   3  -6  -7   -3.60   10.10
   3  -6  -7   12.00   10.00
  -3   6   7   19.70   16.00
   3   6  -7   -3.20   16.00
   3   6  -7    9.40   16.00
  -2  -6   7  335.87   30.30
   2  -6  -7  360.26   27.70
   2  -6  -7  369.26   28.40
   2   6  -7  419.36   34.30
  -2   6   7  414.46   33.40
   1  -6  -7  189.58   18.80
  -1  -6   7  128.29   15.70
   1  -6  -7  137.49   19.40
  -1  -6   7  142.89   17.50
   1   6  -7  124.29   19.60
  -1   6   7  155.68   24.50
   0  -6  -7   -3.70    9.50
   0  -6  -7    0.40   10.10
   0  -6   7   -1.90   10.80
   0   6   7    0.50   15.50
   0   6  -7   -5.20   15.60
  -1  -6  -7   67.99   12.00
  -1  -6  -7   90.39   12.50
   1  -6   7   79.09   14.50
   1  -6   7   88.79   13.60
  -1   6  -7  102.09   18.70
   1   6   7   87.89   15.50
  -2  -6  -7   37.40   12.00
   2  -6   7   43.80   11.70
   2  -6   7   31.50   12.60
  -2  -6  -7   30.50   10.80
  -2   6  -7   43.30   16.00
   3  -6   7   35.90   13.50
   3  -6   7   44.50   14.20
   3  -6   7   16.10   12.10
  -3  -6  -7   21.10   11.70
   3   6   7   26.80   14.90
  -3   6  -7   42.80   17.60
   3   6   7   33.20   15.00
   4  -6   7  258.37   28.70
  -4  -6  -7  172.58   22.40
   4  -6   7  199.58   26.80
   4  -6   7  208.58   25.50
  -4  -6  -7  228.38   23.40
   4   6   7  247.28   29.20
  -4   6  -7  262.37   32.40
   4   6   7  280.07   31.50
  -5  -6  -7   29.20   11.90
  -5  -6  -7   34.90   15.30
   5  -6   7   44.40   17.00
   5  -6   7   33.60   15.50
   5  -6   7   51.09   15.30
   5   6   7   28.00   16.30
  -5   6  -7   69.29   20.30
   5   6   7   56.49   15.10
  -6  -6  -7   31.10   13.10
   6  -6   7   15.80   16.10
  -6  -6  -7   34.40   19.60
   6  -6   7   59.49   17.60
   6   6   7   63.99   19.60
  -6   6  -7   55.19   25.50
   6   6   7   62.39   16.40
  -7  -6  -7   44.40   13.40
   7  -6   7   96.19   20.60
   7  -6   7   35.40   22.00
   7   6   7  101.89   19.00
   7   6   7   73.89   20.40
   8  -6   7    9.30   19.80
   8   6   7   14.80   18.20
   9  -6   7   35.30   24.90
   9   6   7   61.29   25.90
   7  -7  -7   75.59   17.60
   7  -7  -7   28.50   19.60
   7   7  -7   79.79   25.30
  -7   7   7   60.89   23.00
   7   7  -7   64.79   24.30
   6  -7  -7   32.00   17.30
   6  -7  -7    9.30   14.50
   6   7  -7   30.50   23.70
  -6   7   7   26.10   19.80
   6   7  -7    2.40   24.30
   5  -7  -7   63.99   17.70
  -5   7   7  106.19   22.30
   5   7  -7   72.19   23.50
   5   7  -7   84.39   24.40
   4  -7  -7   45.70   19.80
   4  -7  -7   40.80   14.40
  -4  -7   7   21.90   22.90
   4   7  -7   26.70   21.60
   4   7  -7   49.30   21.50
  -4   7   7   48.00   20.70
  -3  -7   7    2.50   20.20
   3  -7  -7   -8.70   13.10
   3  -7  -7  -12.00   16.10
   3   7  -7    8.30   19.50
  -3   7   7   18.50   21.70
   2  -7  -7    3.30   15.00
   2  -7  -7  -10.50   14.10
  -2  -7   7  -26.70   17.90
   2   7  -7   19.90   19.60
  -2   7   7   -0.10   22.30
   1  -7  -7  -14.30   14.00
  -1  -7   7  -39.60   17.60
   1  -7  -7  -15.10   14.30
  -1  -7   7  -22.20   11.50
  -1   7   7   22.50   22.20
   1   7  -7   21.50   20.80
   0  -7   7   -5.60   12.00
   0  -7  -7  -15.50   14.00
   0  -7  -7  -21.50   12.80
   0   7   7   23.10   24.60
   0   7  -7    8.90   26.40
   1  -7   7  -20.20   17.60
  -1  -7  -7   19.10   12.30
  -1  -7  -7   18.80   15.50
   1  -7   7    7.20   13.00
   1   7   7    8.60   18.80
  -2  -7  -7   88.79   17.40
   2  -7   7   47.40   18.80
  -2   7  -7   85.79   23.20
   2   7   7   84.29   22.10
   3  -7   7   38.40   17.20
   3  -7   7   -8.20   21.80
   3  -7   7   16.70   19.70
  -3  -7  -7   -3.30   13.10
  -3   7  -7   40.20   19.80
   3   7   7    6.50   21.40
   4  -7   7   29.00   34.60
  -4  -7  -7   29.10   15.70
   4  -7   7   48.30   18.10
   4   7   7   51.39   21.10
   4   7   7   29.50   22.50
  -4   7  -7   43.20   19.90
   5  -7   7  -10.10   17.40
  -5  -7  -7   -8.00   15.00
  -5   7  -7    9.80   22.00
   5   7   7   20.10   21.90
   6  -7   7   40.80   21.40
  -6  -7  -7  -19.00   18.10
  -6   7  -7   26.30   22.40
   7  -7   7   25.40   22.60
  -7  -7  -7  -12.50   18.80
   7   7   7  -19.00   23.00
   4  -8  -7  -24.00   18.40
  -4   8   7   22.20   25.30
   4   8  -7   75.09   29.50
   3  -8  -7    9.10   16.70
  -3   8   7   33.30   24.80
   3   8  -7  -37.80   29.00
  -2  -8   7   21.70   15.90
   2  -8  -7   42.10   18.30
  -2   8   7   80.59   26.50
   2   8  -7   75.19   29.50
  -1  -8   7   -2.70   16.10
   1  -8  -7    4.00   24.20
   1  -8  -7  -10.50   16.90
  -1   8   7   39.10   27.70
   1   8  -7   -7.10   30.30
   0  -8   7  -16.80   16.70
   0  -8  -7  -20.90   15.50
   0  -8  -7    6.90   23.60
   0   8  -7   47.70   28.30
   0   8   7   10.40   22.70
  -1  -8  -7    0.60   22.10
   1  -8   7  -12.40   19.40
  -1  -8  -7   24.10   18.40
  -1   8  -7    5.30   25.80
   1   8   7   63.19   23.70
  -2  -8  -7   -4.10   22.30
   2  -8   7   -5.80   21.50
  -2  -8  -7   81.59   18.80
   2   8   7   45.50   26.40
  -2   8  -7   61.49   25.20
   3  -8   7   52.89   18.70
   3  -8   7    1.10   27.90
  -3  -8  -7   -7.20   21.40
  -3   8  -7   30.40   24.40
   3   8   7   46.10   28.50
 -13   0   8   48.80   23.60
 -13   0   8   17.50   18.40
  13   0  -8   71.99   17.20
  13   0  -8  124.59   19.80
 -12   0   8  368.06   43.40
 -12   0   8  292.07   28.10
  12   0  -8  351.46   31.30
  12   0  -8  201.58   29.30
  12   0  -8  267.67   27.30
  11   0  -8   35.30   13.70
  11   0  -8   -9.30   15.20
 -11   0   8    8.40   12.50
 -11   0   8   30.30   17.70
 -10   0   8  287.07   23.20
  10   0  -8  284.67   22.30
 -10   0   8  266.67   35.20
  10   0  -8  301.57   29.00
  10   0  -8  289.77   25.20
   9   0  -8  884.61   47.50
   9   0  -8  767.02   46.00
  -9   0   8  834.02   46.50
   9   0  -8  780.92   50.99
  -9   0   8  789.02   53.59
   8   0  -8    3.30    8.70
   8   0  -8  -14.20    8.50
  -8   0   8   -0.60   11.60
  -8   0   8    7.20    7.60
   8   0  -8   11.10    7.20
   7   0  -8   14.90    8.20
  -7   0   8   26.20   10.50
  -7   0   8   30.50    6.80
   7   0  -8   25.70    6.10
  -6   0   8 1399.46   80.69
   6   0  -8 1506.75   78.09
   6   0  -8 1496.45   80.29
   5   0  -8  874.11   50.69
   5   0  -8  957.20   48.90
  -5   0   8  879.81   51.49
  -4   0   8  234.68   19.40
   4   0  -8  244.28   15.10
   4   0  -8  235.78   18.10
  -4   0   8  216.08   15.60
  -3   0   8 7524.95  395.16
   3   0  -8 8226.88  395.26
   3   0  -8 7493.85  394.26
  -3   0   8 7282.17  394.26
   3   0  -8 7352.46  394.16
  -2   0   8  323.77   20.80
   2   0  -8  379.86   22.80
  -2   0   8  348.47   22.80
   2   0  -8  390.16   20.80
   1   0  -8 2931.01  137.29
  -1   0   8 2511.35  137.89
  -1   0   8 2419.16  137.19
   0   0   8 5214.08  283.37
   0   0  -8 5661.13  283.47
   1   0   8  146.89   12.10
  -1   0  -8  158.48   11.60
   1   0   8  150.58   11.40
  -1   0  -8  152.98   11.40
  -2   0  -8    4.00    5.20
   2   0   8    1.20    5.40
   2   0   8    2.20    5.40
  -3   0  -8 2953.60  151.48
   3   0   8 2774.22  151.48
   3   0   8 2912.21  151.58
   4   0   8 2490.45  140.99
   4   0   8 2698.73  140.99
  -4   0  -8 2817.92  140.99
   5   0   8   32.80    8.80
  -5   0  -8   36.10    8.20
   5   0   8   35.40    7.90
   6   0   8  668.33   41.70
   6   0   8  704.23   41.40
  -6   0  -8  728.03   41.00
   7   0   8   45.50    9.80
  -7   0  -8   45.20    9.70
   7   0   8   39.70   11.10
   7   0   8   32.30   11.30
   8   0   8   -0.90   11.50
   8   0   8   -1.40   11.30
   8   0   8   -3.70   11.90
  -8   0  -8   -2.80   10.20
   9   0   8  271.97   29.30
   9   0   8  262.77   29.10
  -9   0  -8  240.08   24.50
   9   0   8  297.27   28.50
  10   0   8  198.98   31.60
 -10   0  -8  268.77   26.20
  10   0   8  233.68   32.10
  10   0   8  216.28   31.20
 -11   0  -8   16.20   17.20
  11   0   8  -18.20   20.20
  11   0   8   18.70   30.80
  12   0   8  -17.30   23.10
  12   0   8  -29.70   21.90
  13   0   8   52.19   28.20
  13   0   8  134.39   27.10
  13   0   8   42.20   22.60
 -13  -1   8   32.20   24.30
  13  -1  -8    7.00   16.20
  13  -1  -8   -8.00   17.50
 -13   1   8  -20.50   18.00
 -13   1   8   -6.80   22.90
  12  -1  -8    0.10   23.70
  12  -1  -8   27.60   16.00
 -12  -1   8  -11.00   15.20
  12  -1  -8   -2.30   14.10
 -12  -1   8   16.00   19.10
 -12   1   8    1.60   18.80
  12   1  -8  -20.30   20.60
 -12   1   8   -7.40   14.00
  11  -1  -8  238.58   33.60
  11  -1  -8  182.48   23.30
  11  -1  -8  218.88   25.40
 -11  -1   8  184.58   23.40
 -11  -1   8  158.28   22.90
 -11   1   8  178.78   21.70
  11   1  -8  199.98   31.30
 -11   1   8  157.98   23.60
  10  -1  -8   -9.20   12.30
 -10  -1   8   12.00   15.00
 -10  -1   8   38.30   11.50
  10  -1  -8    8.20   10.00
  10  -1  -8   28.10   11.90
 -10   1   8   30.30   14.70
 -10   1   8   26.40    9.90
  -9  -1   8   94.89   12.10
   9  -1  -8   69.49   12.20
   9  -1  -8   80.89   12.10
  -9  -1   8   67.19   14.80
  -9   1   8   79.89   11.10
  -9   1   8   65.79   14.90
   9   1  -8   73.29   13.00
  -8  -1   8  163.18   16.10
   8  -1  -8   98.39   12.80
   8  -1  -8  142.79   16.40
  -8  -1   8  108.19   14.90
   8  -1  -8  124.99   15.50
   8   1  -8  143.49   20.90
  -8   1   8  146.19   14.60
  -8   1   8  111.09   15.20
   7  -1  -8  363.36   24.10
  -7  -1   8  372.66   23.40
  -7  -1   8  383.46   29.90
   7  -1  -8  347.47   26.70
   7  -1  -8  363.56   24.10
  -7   1   8  397.96   22.90
   7   1  -8  339.47   28.20
  -7   1   8  357.46   30.50
   7   1  -8  370.76   29.80
   6  -1  -8   -8.60    6.60
  -6  -1   8    8.20    8.60
   6  -1  -8    3.00    6.60
  -6   1   8    2.60    8.30
   6   1  -8   -9.70    7.40
   6   1  -8   -3.30    8.50
  -5  -1   8    7.90    7.40
   5  -1  -8    6.70    6.30
   5  -1  -8   -1.20    6.00
   5   1  -8    6.00    6.50
   5   1  -8   12.40    7.00
  -5   1   8   10.30    7.70
   4  -1  -8    5.40    5.20
  -4  -1   8    6.70    6.70
   4  -1  -8    6.50    5.90
   4   1  -8   10.70    6.10
  -4   1   8    2.70    6.10
   4   1  -8   -2.90    5.70
   3  -1  -8 1661.13   83.89
   3  -1  -8 1723.83   83.09
  -3  -1   8 1584.44   83.99
   3   1  -8 1596.04   83.69
  -3   1   8 1552.34   83.09
   3   1  -8 1377.46   82.99
  -3   1   8 1466.05   83.99
  -2  -1   8 1134.09   57.69
  -2  -1   8 1031.00   57.19
   2  -1  -8 1108.19   57.99
  -2  -1   8 1201.48   57.99
  -2  -1   8 1037.80   58.59
  -2   1   8 1031.30   58.79
   2   1  -8 1188.28   57.39
   2   1  -8  941.21   57.79
   2   1  -8 1156.78   58.79
  -2   1   8  992.20   57.89
  -1  -1   8   -4.00    3.80
   1  -1  -8    1.40    4.40
  -1  -1   8    0.90    4.60
  -1  -1   8    1.20    5.10
  -1  -1   8   10.70    4.60
  -1   1   8   -0.50    4.70
  -1   1   8   -0.80    5.40
   1   1  -8    3.20    4.50
   1   1  -8    2.10    4.00
   0  -1   8  393.86   24.30
   0  -1   8  401.86   24.80
   0  -1  -8  457.05   25.00
   0  -1   8  478.25   24.90
   0  -1  -8  460.45   24.30
   0   1   8  430.76   25.30
  -1  -1  -8   77.99    8.80
  -1  -1  -8   80.99    9.00
   1  -1   8   88.99    9.40
   1  -1   8   70.59    9.80
   1   1   8   88.39    9.00
   1   1   8   95.09   10.30
  -1   1  -8   82.19    8.60
  -2  -1  -8  993.90   51.19
  -2  -1  -8  994.40   51.09
   2  -1   8  910.11   51.29
   2  -1   8  901.91   51.19
   2   1   8  929.01   51.09
   2   1   8  923.31   51.39
  -2   1  -8  950.40   50.89
   3  -1   8   24.10    7.50
  -3  -1  -8   30.30    6.90
  -3  -1  -8   20.80    6.00
   3   1   8   21.80    7.30
  -3   1  -8   34.40    6.60
   3   1   8   24.30    7.00
  -4  -1  -8  565.84   33.30
   4  -1   8  566.54   33.60
   4   1   8  558.04   33.30
   4   1   8  581.44   33.20
  -4   1  -8  549.15   33.00
  -5  -1  -8   25.10    8.00
   5  -1   8   14.50    8.80
   5   1   8   12.00    8.60
  -5   1  -8   15.60    7.40
   5   1   8   16.70    8.20
  -6  -1  -8   42.30   10.40
   6  -1   8   34.80   10.40
   6   1   8   36.50   10.30
   6   1   8   29.90    9.30
  -6   1  -8   42.10    9.10
   7  -1   8   14.60   11.90
  -7  -1  -8   19.60    9.40
   7  -1   8    6.40    9.40
   7   1   8   16.20    9.10
  -7   1  -8   20.90    8.90
   7   1   8    9.30    9.50
   7   1   8    7.30   11.50
   8  -1   8  102.09   13.90
   8  -1   8  151.28   19.70
  -8  -1  -8  104.79   14.50
   8  -1   8  134.89   16.50
   8   1   8  120.79   16.20
   8   1   8  143.39   20.10
   8   1   8  159.48   23.70
  -8   1  -8  136.79   19.00
   9  -1   8   -1.80   13.00
   9  -1   8   -0.90   11.80
  -9  -1  -8    7.20   10.70
   9  -1   8   16.30   14.90
   9   1   8   -3.70   15.40
   9   1   8   -1.90   12.70
  -9   1  -8    4.50    9.80
   9   1   8    7.30   11.00
  10  -1   8   -8.30   14.10
  10  -1   8    7.90   18.20
  10  -1   8    9.60   14.60
 -10  -1  -8   11.80   14.30
  10   1   8   -3.90   13.40
  10   1   8   -9.20   18.30
 -10   1  -8    2.10   12.80
  10   1   8    3.60   16.90
  11  -1   8   -9.20   18.50
  11  -1   8  -15.30   18.70
 -11  -1  -8   21.90   19.70
  11  -1   8    8.20   17.70
 -11   1  -8    6.50   19.60
  11   1   8   -8.30   19.70
  11   1   8   -4.50   19.30
  11   1   8  -15.60   18.00
  12  -1   8    2.70   21.40
  12  -1   8   12.00   19.40
  12   1   8   15.30   21.90
  12   1   8   51.19   23.90
  13  -1   8   51.39   25.60
  13  -1   8  -23.80   27.40
  13  -1   8  -17.80   20.70
  13   1   8   50.19   30.90
  13   1   8   24.80   25.20
 -13  -2   8    8.20   23.80
 -13  -2   8   -0.10   22.40
  13  -2  -8   69.39   17.30
  13  -2  -8   14.90   19.90
  13   2  -8   25.60   31.30
 -13   2   8  -15.90   25.70
  12  -2  -8  263.37   32.20
 -12  -2   8  167.38   24.00
  12  -2  -8  138.39   34.10
  12  -2  -8  190.08   27.20
 -12  -2   8  114.59   21.30
  12   2  -8  194.08   30.90
 -12   2   8  201.98   26.90
 -11  -2   8   22.40   18.10
  11  -2  -8   18.30   17.10
  11  -2  -8   24.00   12.90
  11  -2  -8  -27.40   16.30
 -11  -2   8  -10.40   14.40
  11   2  -8    7.10   15.50
  11   2  -8   10.50   26.30
 -11   2   8   32.50   18.50
 -10  -2   8   14.90   15.70
 -10  -2   8   24.00   12.80
  10  -2  -8   13.90   12.40
  10  -2  -8   35.20   12.10
  10  -2  -8   14.90   13.20
  10   2  -8   29.20   17.20
 -10   2   8   22.10   17.20
  10   2  -8    0.00   12.90
   9  -2  -8   34.30   10.60
   9  -2  -8   -9.40    9.30
  -9  -2   8    8.70   10.90
  -9  -2   8    0.20   12.90
   9  -2  -8   -2.50   10.00
  -9   2   8    5.10   13.30
   9   2  -8   10.20   15.30
   9   2  -8   -0.50   12.80
   8  -2  -8  359.06   24.90
   8  -2  -8  338.47   24.70
   8  -2  -8  327.47   28.30
  -8  -2   8  330.07   32.30
  -8  -2   8  334.47   24.40
   8   2  -8  339.17   30.40
   8   2  -8  354.66   29.20
  -8   2   8  348.87   31.70
   7  -2  -8   21.00   12.00
   7  -2  -8   42.40    8.90
   7  -2  -8   37.90    8.50
  -7  -2   8   28.90   10.70
  -7  -2   8   35.30    9.10
  -7   2   8   35.60   11.30
   7   2  -8   33.40   11.10
   7   2  -8   47.60   11.50
   6  -2  -8  466.75   28.60
  -6  -2   8  480.75   28.20
  -6  -2   8  442.16   32.80
   6  -2  -8  518.85   29.40
   6  -2  -8  485.05   31.10
   6   2  -8  469.75   31.10
  -6   2   8  469.15   33.10
   6   2  -8  481.45   31.30
  -5  -2   8   11.50    6.00
   5  -2  -8    8.00    6.30
   5  -2  -8   12.70    5.90
  -5  -2   8   11.50    8.10
   5  -2  -8   10.90    6.60
  -5   2   8   21.00    8.00
  -5   2   8   18.00    6.20
   5   2  -8    7.50    8.60
   5   2  -8   16.20    6.60
   4  -2  -8   38.90    6.00
  -4  -2   8   37.90    7.70
   4  -2  -8   36.90    6.90
   4  -2  -8   50.39    7.10
  -4   2   8   39.90    7.50
   4   2  -8   29.40    7.10
   4   2  -8   47.20    8.40
  -3  -2   8 1751.02   99.29
   3  -2  -8 1986.10   99.79
   3  -2  -8 1920.61   99.09
  -3  -2   8 1937.61   99.39
  -3  -2   8 1939.71   98.49
  -3   2   8 1840.42   99.69
   3   2  -8 1774.62   99.19
   3   2  -8 1720.53   98.69
   3   2  -8 1955.50   99.29
  -3   2   8 1843.52   99.19
   2  -2  -8  757.32   39.90
  -2  -2   8  719.43   39.70
  -2  -2   8  715.53   40.20
  -2  -2   8  763.92   40.20
  -2   2   8  737.13   40.90
   2   2  -8  703.03   40.30
  -2   2   8  682.63   40.20
   2   2  -8  674.43   40.00
  -1  -2   8   36.70    5.20
   1  -2  -8   33.90    6.20
  -1  -2   8   30.20    6.00
  -1  -2   8   27.30    6.20
  -1  -2   8   23.30    5.20
  -1   2   8   29.60    6.60
  -1   2   8   31.50    6.70
   1   2  -8   29.00    6.50
   0  -2  -8  217.28   14.60
   0  -2   8  202.88   15.10
   0  -2   8  184.98   13.80
   0  -2   8  202.08   14.70
   0   2   8  193.58   15.20
   1  -2   8  478.85   28.40
  -1  -2  -8  498.55   27.70
   1  -2   8  464.55   27.60
  -1  -2  -8  492.75   27.40
   1  -2   8  487.75   28.10
   1   2   8  459.15   28.10
   2  -2   8   44.10    7.40
  -2  -2  -8   46.40    6.70
   2  -2   8   54.69    8.30
  -2  -2  -8   48.90    6.80
   2   2   8   50.69    7.70
   3  -2   8 3121.89  167.48
   3  -2   8 3173.88  167.88
  -3  -2  -8 3238.08  167.18
  -3  -2  -8 3084.19  167.18
  -3   2  -8 3421.56  167.38
   3   2   8 3053.19  167.38
   4  -2   8 2246.88  120.29
  -4  -2  -8 2332.07  119.29
  -4  -2  -8 2255.87  119.69
   4  -2   8 2216.18  119.99
   4   2   8 2198.58  119.59
  -4   2  -8 2275.27  119.59
   5  -2   8  101.89   12.90
   5  -2   8  116.19   15.10
  -5  -2  -8  106.59   14.60
   5   2   8   89.19   12.00
  -5   2  -8  118.09   13.60
   5   2   8  122.39   15.10
   6  -2   8   26.10    9.00
  -6  -2  -8   16.30    9.30
   6  -2   8   27.30   10.80
  -6   2  -8   15.30    8.30
   6   2   8   23.90   10.70
   6   2   8   26.50    9.40
   7  -2   8  198.08   20.30
   7  -2   8  189.28   23.10
   7  -2   8  198.88   22.50
  -7  -2  -8  163.68   19.90
   7   2   8  181.98   20.20
   7   2   8  163.98   22.40
   7   2   8  218.18   24.20
  -7   2  -8  144.09   18.30
   8  -2   8   28.50   14.50
   8  -2   8   20.30   11.70
   8  -2   8   16.50   12.60
  -8  -2  -8   27.40   11.20
   8   2   8   15.20   12.60
  -8   2  -8    6.70   10.30
   8   2   8   46.80   11.90
   8   2   8   17.10   12.40
   9  -2   8  230.98   30.80
   9  -2   8  247.68   25.90
   9  -2   8  288.57   29.40
  -9  -2  -8  222.48   24.90
  -9   2  -8  224.68   22.80
   9   2   8  233.28   30.40
   9   2   8  237.38   29.60
   9   2   8  249.18   28.00
 -10  -2  -8   -9.30   14.20
  10  -2   8   36.00   16.80
  10  -2   8    3.30   15.50
  10  -2   8  -22.80   16.10
  10   2   8  -28.80   15.10
 -10   2  -8    8.60   12.60
  10   2   8   14.80   17.30
  10   2   8   12.60   15.10
 -11  -2  -8    0.00   23.30
  11  -2   8  -11.10   21.20
  11  -2   8  -25.60   16.40
  11  -2   8  -13.00   20.50
 -11   2  -8  -16.40   21.30
  11   2   8  -35.40   20.20
  11   2   8    5.50   20.70
  11   2   8   -2.70   19.40
  12  -2   8   49.70   19.10
  12  -2   8   30.90   23.20
  12   2   8   52.29   23.00
  12   2   8   30.20   23.80
 -12  -3   8    0.80   21.80
 -12  -3   8  -20.70   21.10
  12  -3  -8   14.20   18.30
  12  -3  -8  -37.10   18.50
 -12   3   8   25.50   23.20
  12   3  -8    7.80   26.40
  11  -3  -8    2.80   15.50
  11  -3  -8    8.00   18.70
 -11  -3   8   28.30   15.90
  11  -3  -8   28.50   17.70
 -11  -3   8   52.29   21.60
  11   3  -8   67.29   22.30
  11   3  -8    7.00   19.00
 -10  -3   8   67.29   18.50
  10  -3  -8   84.49   15.00
  10  -3  -8   51.29   14.50
  10  -3  -8   27.80   14.90
 -10  -3   8   47.40   15.50
 -10   3   8   53.09   17.40
  10   3  -8   49.70   15.20
  10   3  -8   88.79   21.70
  -9  -3   8   -6.90   11.70
   9  -3  -8    8.20   11.60
   9  -3  -8   34.00   13.20
  -9  -3   8   18.10   14.50
   9  -3  -8   35.60   11.10
  -9   3   8    5.80   15.20
   9   3  -8   32.40   16.40
   9   3  -8   18.40   13.60
  -8  -3   8  218.08   20.60
   8  -3  -8  187.88   21.10
  -8  -3   8  218.98   28.90
   8  -3  -8  222.98   22.20
   8  -3  -8  225.68   24.40
  -8   3   8  204.68   29.20
   8   3  -8  197.58   29.20
  -8   3   8  229.98   20.30
   8   3  -8  226.18   24.80
   7  -3  -8    1.80    9.30
   7  -3  -8    4.40    8.20
   7  -3  -8    1.00    8.80
  -7  -3   8    8.90   11.10
  -7  -3   8   10.90    8.70
   7   3  -8   10.60   10.40
  -7   3   8    4.10   11.30
  -7   3   8    9.70    8.50
   7   3  -8   12.90   11.80
   6  -3  -8   79.89   10.30
   6  -3  -8   70.09   10.20
  -6  -3   8   86.19   10.30
   6  -3  -8   85.19    9.70
  -6  -3   8   61.59   11.30
   6   3  -8   70.09    9.80
  -6   3   8   93.09   14.40
   6   3  -8   67.89   12.80
  -6   3   8   71.99   12.20
   5  -3  -8  589.14   34.20
  -5  -3   8  533.05   35.40
   5  -3  -8  536.05   32.10
  -5  -3   8  553.24   32.20
  -5   3   8  565.24   33.00
  -5   3   8  570.14   35.70
   5   3  -8  502.15   34.60
  -4  -3   8  707.13   39.80
   4  -3  -8  701.43   38.80
   4  -3  -8  705.93   39.40
   4   3  -8  663.83   39.30
  -4   3   8  676.13   40.10
  -4   3   8  682.23   38.90
   4   3  -8  595.44   39.50
   4   3  -8  647.94   38.50
   3  -3  -8   51.29    7.60
  -3  -3   8   58.39    8.20
  -3  -3   8   47.80    8.10
   3   3  -8   39.50    8.90
  -3   3   8   47.10    7.90
   3   3  -8   35.70    8.50
  -2  -3   8   26.50    7.20
  -2  -3   8   23.50    7.00
   2  -3  -8   23.70    7.00
   2   3  -8   33.20    8.00
   2   3  -8   18.70    8.00
  -2   3   8   24.90    8.70
  -2   3   8   23.90    7.00
   1  -3  -8 1734.33   90.79
  -1  -3   8 1807.52   91.09
  -1  -3   8 1711.53   90.99
   1   3  -8 1724.83   91.49
  -1   3   8 1650.83   90.89
   1   3  -8 1582.94   91.19
   0  -3   8  258.97   17.90
   0  -3   8  242.98   17.80
   0  -3  -8  239.98   16.90
   0   3   8  236.18   18.50
   0   3  -8  230.88   19.40
   1  -3   8  447.86   26.70
   1  -3   8  458.25   27.10
   1  -3   8  453.85   27.30
  -1  -3  -8  431.86   26.40
  -1   3  -8  425.96   28.40
   1   3   8  421.16   26.90
  -2  -3  -8  580.84   31.70
   2  -3   8  562.64   32.90
  -2  -3  -8  539.95   31.40
   2  -3   8  520.55   32.40
   2   3   8  518.25   32.00
  -2   3  -8  539.65   33.70
   2   3   8  544.85   31.30
   3  -3   8  213.18   18.60
  -3  -3  -8  229.38   17.00
   3  -3   8  237.98   18.70
  -3  -3  -8  243.48   18.00
   3   3   8  218.58   18.00
   3   3   8  226.78   18.00
  -4  -3  -8  100.79   14.40
   4  -3   8  118.19   16.70
  -4  -3  -8   97.89   12.90
   4  -3   8   96.69   12.20
   4   3   8  127.09   15.10
   4   3   8  112.99   14.90
   5  -3   8  494.05   33.80
   5  -3   8  537.65   34.70
   5  -3   8  585.34   34.10
  -5  -3  -8  548.45   31.70
  -5  -3  -8  514.25   32.60
   5   3   8  511.05   32.70
   5   3   8  529.25   34.10
   6  -3   8    6.90   10.60
   6  -3   8    2.80    9.90
  -6  -3  -8    5.30    8.40
   6  -3   8   -8.90    8.80
   6   3   8   15.90   10.80
   6   3   8    6.30    9.50
  -7  -3  -8   56.69   12.80
   7  -3   8   41.80   10.70
   7  -3   8   36.50   12.70
   7  -3   8   60.19   14.10
   7   3   8   48.30   12.50
   7   3   8   54.99   11.80
  -7   3  -8   36.10   11.50
   7   3   8   53.59   14.30
   8  -3   8  270.57   25.70
   8  -3   8  224.88   29.80
  -8  -3  -8  275.57   25.00
   8  -3   8  291.27   28.70
  -8   3  -8  271.17   24.10
   8   3   8  273.77   26.80
   8   3   8  269.97   33.30
   8   3   8  282.87   31.40
   9  -3   8   23.00   13.10
  -9  -3  -8    8.10   13.50
   9  -3   8   43.40   14.90
   9  -3   8   19.70   16.20
   9   3   8    7.50   14.90
   9   3   8   21.10   19.40
   9   3   8   26.60   15.90
  -9   3  -8    7.70   12.20
  10  -3   8   79.19   22.10
 -10  -3  -8   34.10   20.60
  10  -3   8   80.09   17.40
  10  -3   8   35.00   16.80
  10   3   8   83.49   19.40
  10   3   8   35.30   18.70
 -10   3  -8   36.10   18.40
  11  -3   8  -14.30   21.50
  11  -3   8   41.20   22.50
  11  -3   8   28.10   17.80
  11   3   8   57.29   20.50
  11   3   8   35.00   24.70
  11   3   8    5.10   22.50
  12  -3   8   65.79   24.10
  12  -3   8   21.20   21.40
  12   3   8   10.50   22.00
  12   3   8   12.30   26.40
 -12  -4   8  -34.80   27.30
  12  -4  -8  -38.00   34.70
 -12   4   8   -9.40   24.80
  12   4  -8   28.70   31.10
  11  -4  -8   53.89   25.20
  11  -4  -8   90.29   20.30
 -11  -4   8   90.69   20.90
 -11   4   8   70.69   22.10
  11   4  -8   87.19   27.40
  11   4  -8   58.89   18.40
  10  -4  -8   -3.10   16.30
 -10  -4   8   -5.90   17.60
  10  -4  -8    1.90   13.90
  10  -4  -8   -2.70   14.70
 -10  -4   8   -8.30   16.20
  10   4  -8    2.30   22.30
 -10   4   8    0.20   14.30
  10   4  -8   -4.40   18.70
 -10   4   8  -11.30   18.50
   9  -4  -8   -3.90   12.70
   9  -4  -8  -34.00   13.60
   9  -4  -8    2.70   12.80
  -9  -4   8   16.60   13.80
  -9  -4   8    4.20   14.90
  -9   4   8   11.10   13.60
   9   4  -8  -17.20   16.40
   9   4  -8   -8.20   20.10
  -9   4   8   -6.60   16.00
  -8  -4   8   -3.80   13.30
   8  -4  -8   15.50   11.60
   8  -4  -8   14.70   10.00
  -8  -4   8    5.70   11.80
   8  -4  -8   10.00   12.20
  -8   4   8   11.90   13.00
   8   4  -8   32.10   16.20
  -8   4   8   23.70   13.90
   8   4  -8  -14.30   11.80
   7  -4  -8   11.00    9.60
  -7  -4   8   18.50   10.20
  -7  -4   8   10.70   12.90
   7  -4  -8   18.40   10.30
   7  -4  -8   28.70   10.30
  -7   4   8   23.80   12.10
   7   4  -8   18.00   10.70
  -7   4   8   -1.00   11.20
   7   4  -8   15.80   15.60
   7   4  -8   14.50   12.20
   6  -4  -8    0.90    8.10
  -6  -4   8    8.30   10.70
   6  -4  -8    0.30    9.90
  -6  -4   8   12.80   12.00
   6  -4  -8    1.20    8.60
  -6   4   8    5.30   10.50
   6   4  -8    8.50   12.80
  -6   4   8   -0.50   10.10
   6   4  -8    1.00    9.70
  -5  -4   8  582.24   36.20
   5  -4  -8  522.35   33.10
   5  -4  -8  528.25   32.60
   5   4  -8  523.25   37.10
  -5   4   8  554.94   34.80
  -5   4   8  531.75   35.90
   5   4  -8  509.75   33.60
   4  -4  -8  698.13   40.90
  -4  -4   8  702.03   42.20
   4   4  -8  684.93   43.20
  -4   4   8  730.63   42.40
   4   4  -8  670.03   41.70
  -4   4   8  720.83   42.40
  -3  -4   8  -10.10    8.30
   3  -4  -8    5.40    7.10
   3   4  -8   -2.80    9.20
  -3   4   8    2.70    8.90
   3   4  -8    1.50    9.60
   2  -4  -8  469.35   26.70
  -2  -4   8  419.76   31.00
  -2  -4   8  453.15   28.60
   2   4  -8  444.86   29.90
   2   4  -8  435.66   29.70
   1  -4  -8   49.50    8.90
  -1  -4   8   37.50    9.20
   1  -4  -8   43.80    7.00
  -1   4   8   43.90    9.30
   1   4  -8   42.20   10.50
   0  -4  -8   -0.30    6.00
   0  -4  -8    2.30    6.90
   0  -4   8    3.70   13.10
   0  -4   8  -10.20    7.40
   0   4  -8    2.20    9.50
   0   4   8    4.70    8.60
  -1  -4  -8   15.20    6.20
  -1  -4  -8   21.50    7.30
   1  -4   8   23.60   10.50
  -1   4  -8   22.20   10.10
   1   4   8   18.80    8.80
   2  -4   8  144.59   16.80
  -2  -4  -8  172.68   15.50
   2  -4   8  159.58   16.60
   2  -4   8  143.79   16.20
   2   4   8  167.68   17.20
  -2   4  -8  159.88   19.60
   2   4   8  172.28   16.40
   3  -4   8   11.70    9.10
  -3  -4  -8   10.70    7.80
   3  -4   8   13.10    8.20
  -3  -4  -8    4.00    7.80
   3   4   8   10.70    8.60
  -3   4  -8    2.60    9.40
   3   4   8    2.10    8.70
   4  -4   8  437.86   28.60
   4  -4   8  399.66   29.60
  -4  -4  -8  421.36   27.00
  -4  -4  -8  438.06   28.00
   4   4   8  419.86   29.10
   4   4   8  416.36   28.40
   5  -4   8  -14.70   11.20
   5  -4   8    1.30   11.10
  -5  -4  -8    6.30    8.40
  -5  -4  -8   10.00    9.60
   5   4   8   11.70   11.40
   5   4   8    1.70   10.50
  -6  -4  -8    4.30   10.30
   6  -4   8   14.20   12.30
   6  -4   8    6.40    9.40
  -6  -4  -8    2.80    9.90
   6   4   8    7.90   12.20
   6   4   8   10.10   11.10
   6   4   8   20.40   13.10
   7  -4   8    4.60   13.40
  -7  -4  -8   19.20   10.10
   7  -4   8   13.60   12.00
   7   4   8    5.80   13.80
   7   4   8   16.50   11.90
   7   4   8    0.10   14.20
  -8  -4  -8   -7.20   13.50
   8  -4   8   20.30   16.10
   8  -4   8    7.40   12.60
   8  -4   8   -3.00   12.80
   8   4   8   -1.20   17.10
   8   4   8   14.20   14.40
   8   4   8   10.90   17.40
   9  -4   8    1.20   15.20
   9  -4   8  -11.00   15.90
   9  -4   8   54.99   18.80
  -9  -4  -8   16.80   18.80
   9   4   8   48.50   19.30
   9   4   8   58.99   16.50
   9   4   8   22.40   19.00
  10  -4   8    5.20   19.40
  10  -4   8   -3.80   18.30
  10  -4   8  -18.90   17.90
  10   4   8  -19.10   19.60
  10   4   8   44.40   19.20
  11  -4   8    6.70   26.10
  11  -4   8   37.40   25.20
  11  -4   8   -4.20   21.80
  11   4   8   28.40   20.80
  11   4   8   59.19   26.00
  11  -5  -8   46.70   31.90
  11  -5  -8   59.59   22.00
 -11  -5   8   16.90   31.20
 -11   5   8    9.00   24.90
  11   5  -8   58.69   30.10
 -10  -5   8   64.69   22.90
  10  -5  -8   62.69   21.50
  10  -5  -8  123.59   19.90
  10   5  -8   65.59   20.90
 -10   5   8  112.99   19.70
 -10   5   8   92.29   22.30
  10   5  -8  111.29   28.30
   9  -5  -8   27.40   17.20
   9  -5  -8  -29.80   16.00
  -9  -5   8   23.00   16.30
   9  -5  -8  -30.70   13.80
   9   5  -8    8.30   14.40
  -9   5   8   31.90   19.30
   9   5  -8   45.30   22.60
  -9   5   8   16.30   15.10
   9   5  -8    8.00   15.90
   8  -5  -8   47.10   16.10
   8  -5  -8   22.30   15.60
  -8  -5   8   37.80   14.70
   8   5  -8   68.99   26.20
   8   5  -8   44.70   15.60
  -8   5   8   26.50   16.00
  -8   5   8   52.39   16.20
   7  -5  -8  360.26   30.90
   7  -5  -8  407.76   29.90
   7  -5  -8  336.27   29.70
  -7  -5   8  380.86   30.10
   7   5  -8  373.96   38.30
  -7   5   8  405.16   32.20
   7   5  -8  369.66   31.30
   6  -5  -8   10.20   12.20
   6  -5  -8    9.40   10.70
  -6   5   8   24.70   13.10
   6   5  -8   15.20   13.60
   6   5  -8   19.80   16.30
   5  -5  -8   -2.10    8.90
  -5  -5   8   14.10   11.40
   5   5  -8   -3.30   12.50
   5   5  -8  -10.30   14.10
  -5   5   8   -1.60   13.10
  -4  -5   8  523.35   38.10
   4  -5  -8  616.04   36.00
   4  -5  -8  584.54   36.80
  -4   5   8  614.24   38.40
   4   5  -8  599.54   38.70
   4   5  -8  584.94   41.10
   3  -5  -8  109.49   15.40
  -3  -5   8   87.19   12.70
   3  -5  -8  120.79   17.00
   3   5  -8  115.19   16.40
  -3   5   8  122.59   14.90
   3   5  -8  109.59   15.60
   2  -5  -8  104.79   14.90
   2  -5  -8   96.09   11.60
  -2  -5   8   84.79   12.60
  -2   5   8   98.59   13.80
   2   5  -8  102.79   15.50
   2   5  -8  100.29   15.00
  -1  -5   8  236.38   21.80
   1  -5  -8  254.77   20.00
  -1  -5   8  246.58   21.30
   1  -5  -8  206.78   18.90
   1   5  -8  202.78   24.10
   0  -5   8   -7.10    9.90
   0  -5  -8  -18.60    7.60
   0  -5  -8    9.10    7.50
   0  -5   8   -3.10    8.60
   0   5  -8    8.00   11.60
   0   5   8    8.30   11.50
   1  -5   8  328.87   25.80
   1  -5   8  348.97   25.60
  -1  -5  -8  309.07   23.40
  -1  -5  -8  320.17   23.60
   1   5   8  335.07   27.10
  -1   5  -8  340.67   28.90
   2  -5   8  490.25   32.60
   2  -5   8  464.85   31.70
  -2  -5  -8  475.75   30.60
   2  -5   8  439.26   31.90
  -2  -5  -8  470.25   30.30
  -2   5  -8  506.65   35.60
   2   5   8  470.45   32.30
   2   5   8  486.95   32.70
   3  -5   8   43.40   12.20
   3  -5   8   55.99   10.80
   3  -5   8   66.49   11.80
  -3  -5  -8   54.09    9.30
   3   5   8   56.19   11.50
   3   5   8   62.69   12.70
  -3   5  -8   49.90   14.20
  -4  -5  -8  336.87   26.20
   4  -5   8  331.77   27.60
   4  -5   8  342.87   28.90
   4  -5   8  320.57   26.30
  -4  -5  -8  327.67   24.60
  -4   5  -8  333.97   32.20
   4   5   8  367.26   28.10
   4   5   8  353.26   29.70
  -5  -5  -8  176.68   19.20
  -5  -5  -8  137.19   15.70
   5  -5   8  148.19   18.20
   5  -5   8  146.59   21.00
  -5   5  -8  194.28   26.40
   5   5   8  199.38   25.90
   5   5   8  195.48   23.10
  -6  -5  -8   50.29   11.50
   6  -5   8   75.89   15.10
   6  -5   8   72.59   17.10
  -6  -5  -8   60.19   13.50
   6   5   8   68.69   14.10
   6   5   8   54.29   15.60
   6   5   8  102.89   17.50
  -7  -5  -8   40.80   14.50
  -7  -5  -8   45.80   13.40
   7  -5   8   26.00   16.60
   7  -5   8   74.89   19.60
   7   5   8   92.99   16.50
   7   5   8   39.80   17.20
   7   5   8   81.99   17.90
   8  -5   8   90.99   18.00
   8  -5   8  127.79   21.00
  -8  -5  -8   83.59   21.70
   8   5   8  118.89   18.70
   8   5   8  122.49   22.30
   9  -5   8   55.19   22.50
   9  -5   8   47.40   19.40
   9   5   8   10.20   19.50
   9   5   8   39.40   25.80
   9   5   8   64.49   18.00
  10  -5   8  -36.80   20.00
  10  -5   8   -9.50   23.50
  10   5   8  -14.00   25.00
  10   5   8   39.40   25.80
  10   5   8   -1.10   20.00
   9  -6  -8   17.00   17.60
  -9  -6   8   25.70   27.30
   9   6  -8   57.19   21.50
  -9   6   8   32.50   21.00
   9   6  -8   52.59   24.60
  -8  -6   8   29.80   21.30
   8  -6  -8   -3.60   18.40
   8   6  -8   12.00   17.20
  -8   6   8    9.20   18.00
   8   6  -8  -33.40   22.70
   7  -6  -8    7.80   19.70
  -7  -6   8   57.49   16.70
   7  -6  -8   32.00   16.80
   7   6  -8   51.29   20.30
  -7   6   8   36.30   16.70
   7   6  -8   37.80   19.20
   6  -6  -8  -14.00   14.40
   6  -6  -8   21.80   14.80
  -6   6   8   24.70   16.10
   6   6  -8    6.90   18.50
   6   6  -8   28.10   18.50
   5  -6  -8    0.80   14.00
  -5  -6   8   -6.60   17.30
   5  -6  -8   -9.50   11.70
  -5   6   8   31.70   16.10
   5   6  -8   13.80   18.20
   5   6  -8  -14.60   17.80
  -4  -6   8  -19.70   14.40
   4  -6  -8   -2.60   11.00
   4  -6  -8  -10.90   10.60
  -4   6   8   -2.20   16.20
   4   6  -8  -13.70   17.50
   4   6  -8   19.60   17.40
   3  -6  -8  -21.30   10.30
   3  -6  -8    3.30   10.30
  -3  -6   8  -11.20   12.10
   3   6  -8    1.40   14.10
   3   6  -8   -3.40   16.10
  -3   6   8   15.70   13.60
   2  -6  -8   -3.10   10.50
   2  -6  -8   13.30   10.50
  -2  -6   8   19.20   12.90
  -2   6   8   -0.30   14.20
   2   6  -8   14.60   16.50
  -1  -6   8   43.20   11.90
   1  -6  -8   36.00   10.50
  -1  -6   8   19.50   10.00
  -1   6   8   13.70   14.10
   1   6  -8   24.90   16.50
   0  -6  -8   64.39   11.30
   0  -6   8   67.49   12.10
   0  -6   8   47.10   13.00
   0   6   8   66.99   14.80
   0   6  -8   68.19   17.00
   1  -6   8  -17.80   12.10
   1  -6   8    8.90   11.10
  -1  -6  -8   -3.40   10.90
  -1  -6  -8  -14.00   10.60
  -1   6  -8   22.30   15.60
  -2  -6  -8   -1.30   10.70
   2  -6   8    4.10   11.30
  -2  -6  -8   24.10   11.70
   2  -6   8   -1.40   12.20
  -2   6  -8   21.20   15.20
   2   6   8   33.10   13.80
   3  -6   8   23.40   13.00
  -3  -6  -8   -0.30   11.50
   3  -6   8   -9.20   12.70
   3  -6   8   11.90   12.60
  -3   6  -8   11.50   15.00
   3   6   8    7.70   15.80
   3   6   8    5.60   14.40
   4  -6   8   -2.00   13.40
  -4  -6  -8   16.20   12.20
   4  -6   8    9.80   16.20
   4  -6   8   -5.20   14.20
  -4   6  -8   10.60   18.00
   4   6   8   27.40   14.70
   4   6   8   43.90   15.20
   5  -6   8   -3.20   15.70
  -5  -6  -8   13.30   16.00
   5  -6   8   45.10   15.90
  -5  -6  -8   31.50   13.40
   5   6   8   41.10   16.50
  -5   6  -8   33.90   32.60
   5   6   8   58.09   17.40
   6  -6   8   -0.60   18.10
  -6  -6  -8   34.00   18.60
  -6  -6  -8   31.80   12.90
   6  -6   8   53.19   19.00
   6   6   8   71.09   17.50
   6   6   8   59.49   18.70
   7  -6   8    9.00   24.90
   7  -6   8   10.70   19.60
  -7  -6  -8   -1.00   14.70
   7   6   8   27.60   19.90
   7   6   8   16.40   18.00
   8  -6   8   10.80   21.80
   8   6   8   35.90   19.10
   9  -6   8   45.00   23.60
   9   6   8   10.70   22.50
   9   6   8   -2.80   22.40
   9   6   8   -3.90   24.00
   7  -7  -8  -24.00   16.10
   7  -7  -8   -5.60   19.20
   7   7  -8  -13.60   25.20
   7   7  -8  -11.20   26.40
  -7   7   8   13.80   22.10
   6  -7  -8  -23.30   15.40
   6  -7  -8  -20.20   16.00
   6   7  -8  -13.70   23.10
   6   7  -8   14.00   24.00
  -6   7   8   21.90   21.80
   5  -7  -8   40.00   16.60
  -5   7   8   81.79   21.30
   5   7  -8  104.49   23.60
   5   7  -8   62.79   24.00
   4  -7  -8   96.69   24.10
   4  -7  -8   80.69   17.30
   4   7  -8   86.49   24.40
  -4   7   8  128.89   21.60
   4   7  -8   96.69   23.60
   3  -7  -8   16.20   19.10
  -3  -7   8    7.20   21.30
   3  -7  -8    6.30   13.90
  -3   7   8   43.60   20.90
   3   7  -8  -10.70   21.50
   2  -7  -8   -4.50   15.20
   2  -7  -8   -0.90   15.40
  -2  -7   8    4.00   19.90
  -2   7   8   27.80   18.60
   2   7  -8   34.80   21.90
  -1  -7   8  106.29   14.50
   1  -7  -8   96.09   16.60
   1  -7  -8   94.89   17.40
  -1  -7   8   73.59   21.40
  -1   7   8  146.19   21.90
   1   7  -8  166.48   26.80
   0  -7   8   40.40   19.20
   0  -7   8   46.20   13.80
   0  -7  -8    7.50   14.30
   0  -7  -8   38.20   14.40
   0   7   8   56.99   20.30
   1  -7   8  110.89   22.10
  -1  -7  -8  130.69   18.10
  -1  -7  -8  128.39   19.20
   1   7   8  170.38   24.30
  -1   7  -8  176.88   26.90
  -2  -7  -8   15.30   14.30
   2  -7   8   34.10   21.00
  -2  -7  -8   43.30   15.80
   2  -7   8   69.69   17.30
  -2   7  -8   64.09   23.60
   2   7   8   40.10   21.30
  -3  -7  -8   22.30   14.40
   3  -7   8   70.09   22.20
   3  -7   8   39.60   24.10
   3  -7   8   66.79   17.40
  -3   7  -8   71.09   21.00
   3   7   8   63.29   22.20
  -4  -7  -8   18.40   15.70
   4  -7   8   34.30   17.70
   4   7   8   66.79   20.20
  -4   7  -8    3.60   22.50
   5  -7   8   18.10   19.50
  -5  -7  -8   24.20   17.10
   5   7   8   55.19   23.10
  -5   7  -8   46.60   24.40
  -6  -7  -8  -22.10   18.10
   6  -7   8   47.00   20.60
   6   7   8   70.59   22.50
   6   7   8   16.70   37.10
  -6   7  -8   25.00   24.90
   3  -8  -8   48.70   17.90
   3   8  -8    9.60   31.60
  -3   8   8   13.40   26.80
   2  -8  -8   19.40   16.70
  -2   8   8   67.59   27.50
   2   8  -8   77.09   27.70
  -1  -8   8   17.20   17.90
   1  -8  -8   20.90   18.00
  -1   8   8  113.59   26.60
   1   8  -8   56.49   26.60
   0  -8   8    3.10   17.70
   0  -8  -8   11.70   17.90
   0  -8  -8   30.40   26.70
   0   8   8    9.70   21.10
   0   8  -8   33.30   27.20
   1  -8   8   43.70   20.20
  -1  -8  -8   50.09   25.80
  -1  -8  -8   66.69   18.40
  -1   8  -8   77.99   28.80
   1   8   8   77.89   25.80
  -2  -8  -8  -47.10   20.10
   2  -8   8   10.70   19.50
   2  -8   8   -2.80   23.10
  -2  -8  -8  -11.70   24.00
   2   8   8   20.80   26.20
  -2   8  -8   41.90   26.20
   3  -8   8   22.80   30.10
  -3  -8  -8    7.50   24.60
   3  -8   8    3.60   20.00
  -3   8  -8   68.59   28.20
   3   8   8    3.30   30.80
  13   0  -9   18.10   18.70
 -13   0   9   -8.20   23.80
  13   0  -9  -17.90   16.40
 -13   0   9  -30.50   17.00
 -12   0   9  -22.70   13.40
 -12   0   9   19.00   19.30
  12   0  -9  -26.10   13.70
  12   0  -9  -37.70   23.20
  12   0  -9  -14.20   15.90
  11   0  -9    1.90   13.40
 -11   0   9   11.80   11.10
 -11   0   9    6.20   19.10
  10   0  -9  -13.70   11.90
  10   0  -9   -4.20    9.50
  10   0  -9   -3.50   10.90
 -10   0   9   -8.50    9.60
 -10   0   9    1.40   14.90
  -9   0   9    9.90   13.40
   9   0  -9    4.50   10.10
   9   0  -9    3.30    8.70
  -9   0   9   -7.80    8.40
   8   0  -9   -2.60    8.30
   8   0  -9   -1.10    8.40
  -8   0   9   -2.20    7.50
  -8   0   9   -0.30   11.70
   8   0  -9  -13.40    9.10
   7   0  -9   -5.60    7.40
   7   0  -9   -6.00    6.70
  -7   0   9   -0.90    9.50
   6   0  -9   -4.30    7.30
  -6   0   9    6.30    8.30
   6   0  -9    1.00    5.20
   5   0  -9   -1.20    4.90
  -5   0   9    1.30    7.80
   5   0  -9   -0.70    6.30
   4   0  -9   -3.70    6.40
  -4   0   9   -0.40    5.40
   4   0  -9   -3.00    6.00
  -4   0   9    2.20    6.80
   4   0  -9   -1.10    4.70
   3   0  -9    2.10    4.70
  -3   0   9    2.20    6.00
  -3   0   9   -1.80    4.90
   3   0  -9   -2.60    5.80
   3   0  -9   -1.40    4.20
   2   0  -9   -2.60    4.30
  -2   0   9   -0.90    5.30
  -2   0   9    0.50    4.70
  -1   0   9    2.30    4.60
   1   0  -9    0.80    4.50
  -1   0   9   -0.20    5.50
   0   0   9    7.00    5.00
   0   0  -9    5.50    4.50
  -1   0  -9    4.10    4.70
  -1   0  -9   -2.10    4.70
   1   0   9   -0.30    5.30
   1   0   9    0.90    4.70
   2   0   9    3.10    5.40
  -2   0  -9   -4.40    5.50
   2   0   9   -0.80    5.90
   3   0   9    3.40    6.40
  -3   0  -9    2.60    6.40
   3   0   9   -8.40    6.90
  -4   0  -9    1.70    7.10
   4   0   9    1.30    7.80
   4   0   9    7.20    6.90
   5   0   9   -9.70    8.20
   5   0   9    3.50    7.70
  -5   0  -9   -5.10    7.10
   6   0   9  -10.40    8.70
   6   0   9    5.90    9.80
  -7   0  -9   -2.10    8.70
   7   0   9    2.10   10.50
   7   0   9    0.20   11.40
   8   0   9    0.50   10.90
   8   0   9    2.40   12.50
   8   0   9   -7.40   12.20
  -8   0  -9   -5.40   10.60
   9   0   9  -14.50   14.40
   9   0   9   -1.10   14.40
   9   0   9   -4.60   11.40
  10   0   9   -1.50   17.90
  10   0   9  -26.70   12.60
 -10   0  -9  -17.10   12.60
  10   0   9    9.30   16.60
  11   0   9   22.30   21.60
 -11   0  -9   -8.30   21.10
  11   0   9  -37.10   19.90
  11   0   9   -8.70   18.70
  12   0   9  -46.90   37.40
  12   0   9   -0.50   20.40
  12   0   9    0.50   22.20
  13   0   9   37.90   27.80
  13   0   9    2.70   28.40
  13   0   9   25.10   23.20
 -13  -1   9   -4.60   23.70
  13  -1  -9   -9.00   15.90
 -13  -1   9  -47.70   18.70
  13  -1  -9   21.40   19.70
 -13   1   9  -30.80   17.90
 -13   1   9   22.70   24.40
  13   1  -9   -5.30   31.60
 -12  -1   9   40.60   21.00
  12  -1  -9   -6.70   30.90
 -12  -1   9   39.40   15.70
  12  -1  -9   49.99   14.20
  12  -1  -9   54.19   16.70
  12   1  -9   10.60   22.90
 -12   1   9   36.80   21.60
 -12   1   9   43.60   15.20
 -11  -1   9  237.58   25.60
  11  -1  -9  313.47   27.00
  11  -1  -9  268.77   36.00
 -11  -1   9  256.37   39.90
  11  -1  -9  255.67   26.40
  11   1  -9  285.87   35.60
 -11   1   9  238.18   24.60
 -11   1   9  291.97   42.20
  10  -1  -9  154.88   21.00
  10  -1  -9  126.39   16.30
 -10  -1   9  132.59   15.20
  10  -1  -9  182.38   19.30
 -10  -1   9  129.99   19.00
 -10   1   9  127.29   14.70
 -10   1   9  132.29   18.40
  10   1  -9  182.58   26.90
   9  -1  -9  515.45   34.30
  -9  -1   9  504.95   33.10
  -9  -1   9  551.54   42.30
   9  -1  -9  582.94   38.00
  -9   1   9  539.85   32.60
  -9   1   9  571.84   42.30
   9   1  -9  490.35   37.70
   8  -1  -9  122.19   15.20
   8  -1  -9   80.49   12.80
  -8  -1   9  147.19   15.20
  -8  -1   9   90.89   14.50
   8  -1  -9  148.89   16.30
   8   1  -9  166.98   23.70
  -8   1   9   91.29   15.10
   8   1  -9  101.29   12.90
   7  -1  -9    6.70    8.10
  -7  -1   9   10.30   10.70
  -7  -1   9   10.90    7.40
   7  -1  -9   12.70    8.90
   7   1  -9   15.60    8.70
   7   1  -9   14.10    9.70
  -7   1   9   19.70   10.70
   6  -1  -9 1554.94   79.59
  -6  -1   9 1481.95   81.79
   6  -1  -9 1530.15   81.29
   6   1  -9 1344.37   80.59
  -6   1   9 1474.35   81.79
   6   1  -9 1511.95   81.09
   5  -1  -9 1553.84   81.79
  -5  -1   9 1497.85   83.59
   5  -1  -9 1587.14   83.09
  -5   1   9 1485.45   83.69
   5   1  -9 1468.45   82.49
   5   1  -9 1601.34   83.19
  -4  -1   9  245.88   20.50
   4  -1  -9  279.77   19.50
   4  -1  -9  261.67   17.60
  -4   1   9  277.67   21.30
   4   1  -9  276.07   20.20
  -4   1   9  227.08   18.10
   4   1  -9  248.28   18.30
   3  -1  -9   17.90    5.30
  -3  -1   9   20.50    3.90
   3  -1  -9   19.30    6.10
  -3  -1   9   15.90    6.30
   3   1  -9   18.50    4.30
   3   1  -9   13.90    5.70
   3   1  -9   16.70    5.80
  -3   1   9   20.30    6.50
  -3   1   9   14.70    6.60
  -2  -1   9  521.35   29.20
   2  -1  -9  565.14   29.30
  -2  -1   9  537.45   29.30
  -2  -1   9  470.05   30.40
  -2  -1   9  519.35   28.50
   2   1  -9  456.55   29.30
  -2   1   9  471.95   29.50
  -2   1   9  516.35   31.10
   2   1  -9  590.94   28.70
  -1  -1   9   29.00    5.00
  -1  -1   9   28.80    4.90
   1  -1  -9   31.10    5.50
  -1  -1   9   16.10    6.00
  -1   1   9   21.30    6.30
   1   1  -9   29.80    4.70
  -1   1   9   20.50    5.70
   1   1  -9   24.10    5.30
   0  -1   9 3961.70  205.88
   0  -1   9 3791.22  205.58
   0  -1   9 3581.44  205.88
   0  -1  -9 4277.77  206.28
   0  -1  -9 4180.08  205.58
   0   1   9 3860.91  206.28
  -1  -1  -9 1672.23   84.69
  -1  -1  -9 1661.13   84.29
   1  -1   9 1492.75   84.29
   1  -1   9 1538.55   84.69
   1   1   9 1565.34   84.79
   1   1   9 1548.35   84.19
  -1   1  -9 1681.23   84.19
  -2  -1  -9  374.86   22.40
  -2  -1  -9  379.06   22.20
   2  -1   9  369.66   22.60
   2  -1   9  351.66   22.70
  -2   1  -9  358.46   21.80
   2   1   9  364.16   23.00
   2   1   9  350.06   22.10
  -3  -1  -9  413.06   24.30
   3  -1   9  390.96   24.30
   3  -1   9  357.46   24.40
  -3  -1  -9  393.86   23.40
   3   1   9  379.76   24.10
  -3   1  -9  382.26   23.70
   3   1   9  353.66   23.90
   4  -1   9   59.49    9.90
  -4  -1  -9   60.89    8.70
   4   1   9   54.19    8.80
  -4   1  -9   52.59    8.20
   4   1   9   42.30    8.70
   5  -1   9  112.69   16.60
  -5  -1  -9  135.29   16.20
   5   1   9  150.38   15.60
  -5   1  -9  130.19   15.70
   5   1   9  108.29   15.90
  -6  -1  -9  388.86   27.50
   6  -1   9  357.06   27.60
   6   1   9  399.86   26.10
   6   1   9  364.16   27.20
  -6   1  -9  310.17   27.10
   7  -1   9  438.96   30.50
  -7  -1  -9  397.96   27.80
   7  -1   9  392.36   30.70
  -7   1  -9  385.56   27.20
   7   1   9  366.76   30.20
   7   1   9  407.16   29.10
   8  -1   9  120.79   17.60
   8  -1   9  136.39   20.60
   8  -1   9  182.48   23.70
  -8  -1  -9  123.99   15.00
   8   1   9  127.69   18.30
  -8   1  -9  110.69   14.40
   8   1   9  114.19   16.10
   8   1   9  152.18   23.90
   9  -1   9   45.80   15.00
   9  -1   9   47.60   15.40
  -9  -1  -9   44.50   12.90
   9  -1   9   34.00   13.40
   9   1   9   27.80   13.10
   9   1   9   51.89   15.00
   9   1   9   58.19   15.60
  -9   1  -9   47.70   12.60
 -10  -1  -9  149.29   18.80
  10  -1   9  159.78   20.60
  10  -1   9  145.39   19.20
  10  -1   9  159.78   21.30
  10   1   9  151.08   21.00
  10   1   9  120.39   20.10
 -10   1  -9  185.88   24.30
  10   1   9  173.38   20.80
 -11  -1  -9   38.80   23.00
  11  -1   9   18.20   20.80
  11  -1   9   43.50   17.90
  11  -1   9   62.49   19.70
  11   1   9   18.90   19.90
  11   1   9   67.29   21.20
 -11   1  -9   40.40   21.70
  11   1   9   50.49   19.60
  12  -1   9   17.80   24.10
  12  -1   9   46.40   18.70
  12  -1   9   33.60   23.30
  12   1   9   46.60   23.40
  12   1   9   14.40   24.40
  13  -2  -9   39.80   19.40
 -13  -2   9   19.90   24.80
 -13  -2   9   12.50   22.50
  13  -2  -9   32.20   17.30
  13   2  -9    7.40   33.70
 -13   2   9    9.60   24.30
 -12  -2   9   15.20   17.00
 -12  -2   9   38.70   22.80
  12  -2  -9   57.59   17.80
 -12   2   9   35.70   22.10
  12   2  -9   38.00   26.40
  11  -2  -9   50.99   14.80
  11  -2  -9    9.10   16.90
 -11  -2   9   14.40   15.30
  11  -2  -9   54.49   13.30
 -11  -2   9   14.20   20.50
  11   2  -9   20.10   16.20
  10  -2  -9   -3.90   11.70
 -10  -2   9    2.60   16.20
  10  -2  -9   17.70   13.10
  10  -2  -9  -15.20   12.70
 -10  -2   9   18.70   14.80
 -10   2   9    8.20   16.00
  10   2  -9   -8.30   13.10
  10   2  -9    7.30   18.50
   9  -2  -9  122.79   13.80
   9  -2  -9   90.89   12.80
   9  -2  -9   93.09   12.90
  -9  -2   9   84.69   16.40
  -9  -2   9  101.79   13.50
  -9   2   9  108.59   16.30
   9   2  -9   98.39   18.40
   9   2  -9   70.09   13.90
   8  -2  -9   95.59   12.90
  -8  -2   9   90.49   14.90
   8  -2  -9  105.49   12.30
   8  -2  -9  141.19   16.80
  -8  -2   9  132.49   16.20
  -8   2   9   77.49   14.90
   8   2  -9  126.99   16.50
   8   2  -9  140.99   22.00
  -7  -2   9   12.70    8.00
   7  -2  -9   10.50    8.20
   7  -2  -9   16.50    8.30
  -7  -2   9    8.90   10.20
   7   2  -9    8.10    8.90
   7   2  -9   27.70   11.30
  -7   2   9   13.10   10.80
   6  -2  -9   89.99   12.80
   6  -2  -9   70.89   10.30
   6  -2  -9  103.99   12.40
  -6  -2   9   71.99   11.60
  -6  -2   9  117.69   11.70
  -6   2   9   84.89   11.90
   6   2  -9   68.89   10.20
   6   2  -9   95.39   11.40
   5  -2  -9  221.08   17.10
   5  -2  -9  251.07   19.80
   5  -2  -9  211.58   16.00
  -5  -2   9  220.08   21.70
  -5  -2   9  226.78   15.90
  -5   2   9  216.68   16.80
   5   2  -9  210.18   19.10
  -5   2   9  213.58   21.50
   5   2  -9  259.97   19.70
  -4  -2   9   42.70    8.00
   4  -2  -9   48.80    7.80
   4  -2  -9   48.90    7.20
   4   2  -9   47.80    7.10
  -4   2   9   46.80    8.80
   4   2  -9   51.19    8.20
  -3  -2   9   68.09    8.30
  -3  -2   9  104.99   14.20
   3  -2  -9   96.39   13.70
  -3  -2   9   98.49   12.10
   3  -2  -9   74.99    8.20
  -3   2   9   97.29   12.50
  -3   2   9  108.79   15.20
   3   2  -9   88.99   12.70
   3   2  -9   81.39   12.80
   2  -2  -9  745.63   40.20
  -2  -2   9  757.62   40.40
  -2  -2   9  748.63   40.10
  -2  -2   9  707.53   40.60
   2   2  -9  706.73   40.50
  -2   2   9  688.23   40.50
  -2   2   9  686.53   41.30
  -1  -2   9  124.29   13.40
  -1  -2   9  115.29   10.70
  -1  -2   9  139.39   12.70
   1  -2  -9  149.59   12.10
  -1  -2   9  133.09   12.20
  -1   2   9  130.39   13.10
  -1   2   9  120.99   15.80
   1   2  -9  127.89   13.30
   0  -2   9  369.26   23.10
   0  -2  -9  389.86   22.60
   0  -2   9  394.06   22.70
   0  -2   9  344.67   21.80
   0  -2   9  345.97   22.10
   0   2   9  369.26   23.00
  -1  -2  -9  333.47   20.30
  -1  -2  -9  349.37   20.80
   1  -2   9  345.37   21.30
   1  -2   9  315.07   20.70
   1  -2   9  329.97   21.60
   1   2   9  314.57   21.30
   2  -2   9 1076.19   59.29
  -2  -2  -9 1110.49   58.49
   2  -2   9 1029.40   58.59
  -2  -2  -9 1135.49   58.49
   2   2   9 1038.30   58.79
   3  -2   9   19.70    8.40
  -3  -2  -9   33.20    6.50
  -3  -2  -9   21.40    6.90
   3  -2   9   25.60    7.80
  -3   2  -9   28.00    7.00
   3   2   9   28.80    7.50
   4  -2   9    8.70    8.40
   4  -2   9    3.50    7.60
  -4  -2  -9   10.50    7.70
  -4  -2  -9   18.30    6.70
  -4   2  -9    6.90    7.20
   5  -2   9  444.26   29.20
   5  -2   9  442.66   30.00
  -5  -2  -9  419.16   28.90
  -5   2  -9  444.86   28.10
   5   2   9  452.65   28.70
   5   2   9  443.96   29.40
   6  -2   9  162.98   18.60
   6  -2   9  168.58   21.30
  -6  -2  -9  182.18   18.10
   6   2   9  165.78   19.10
  -6   2  -9  159.88   17.30
   6   2   9  156.98   20.60
   7  -2   9   24.80   10.70
   7  -2   9   23.80   11.60
   7  -2   9   27.10   12.30
  -7  -2  -9   39.70   11.90
   7   2   9   23.20   11.50
  -7   2  -9   30.40   10.30
   7   2   9   36.30   12.70
  -8  -2  -9   84.59   13.00
   8  -2   9   57.79   13.60
   8  -2   9   55.29   15.80
   8  -2   9   68.69   14.00
   8   2   9   31.10   12.60
   8   2   9   65.99   14.60
   8   2   9   59.39   14.80
  -8   2  -9   56.59   12.00
  -9  -2  -9   25.80   14.10
   9  -2   9   -0.50   14.00
   9  -2   9  -12.70   16.20
   9  -2   9   18.60   13.50
  -9   2  -9    8.50   12.50
   9   2   9    8.60   15.90
   9   2   9   23.10   13.90
   9   2   9   21.10   14.40
 -10  -2  -9   16.70   15.60
  10  -2   9    2.50   16.00
  10  -2   9   40.90   15.30
  10  -2   9    1.50   19.30
  10   2   9   29.20   18.60
  10   2   9   28.60   17.00
 -10   2  -9    8.20   14.10
  10   2   9   32.60   19.40
  11  -2   9   55.69   21.50
  11  -2   9   20.90   22.90
  11  -2   9    9.80   17.90
 -11  -2  -9   11.20   26.50
  11   2   9   37.40   20.50
  11   2   9    1.70   22.40
 -11   2  -9   23.60   24.20
  11   2   9   30.10   21.90
  12  -2   9   -6.10   21.80
  12  -2   9   32.70   23.30
  12   2   9   16.60   23.00
  12   2   9    2.80   23.80
 -12  -3   9   26.70   20.80
  12  -3  -9   99.09   19.10
 -12  -3   9   92.49   24.90
  12  -3  -9   66.09   19.40
  12   3  -9  119.29   31.20
 -12   3   9  111.89   24.10
  11  -3  -9    9.00   15.50
 -11  -3   9   39.40   17.60
  11  -3  -9   -7.90   19.80
  11  -3  -9   21.20   16.60
 -11   3   9   10.20   22.80
  11   3  -9  -14.20   20.70
  11   3  -9   16.50   24.30
 -10  -3   9  -11.10   13.60
  10  -3  -9  -14.40   14.30
 -10  -3   9  -10.20   15.20
  10  -3  -9    1.60   12.20
  10  -3  -9    2.70   13.90
  10   3  -9  -11.80   14.90
 -10   3   9    1.20   18.10
  10   3  -9   20.00   20.60
   9  -3  -9  164.08   16.30
   9  -3  -9  157.28   19.60
   9  -3  -9  101.09   15.50
  -9  -3   9  159.78   19.60
  -9  -3   9  119.39   18.90
   9   3  -9  219.78   30.40
   9   3  -9  114.99   17.70
  -9   3   9  132.29   19.00
   8  -3  -9  110.49   13.60
  -8  -3   9  148.39   18.10
  -8  -3   9   93.69   16.10
   8  -3  -9   99.79   13.90
   8   3  -9  173.88   26.70
   8   3  -9   93.79   14.60
  -8   3   9  117.79   16.40
   7  -3  -9   82.49   11.00
   7  -3  -9   76.39   10.70
   7  -3  -9   46.00   10.20
  -7  -3   9   63.89   12.60
  -7  -3   9   61.49   10.00
  -7   3   9   83.49   10.50
   7   3  -9   63.19   13.20
  -7   3   9   56.69   13.40
   7   3  -9   62.09   11.30
   6  -3  -9  181.68   15.70
  -6  -3   9  157.48   22.10
  -6  -3   9  184.58   16.80
   6  -3  -9  163.68   17.00
   6   3  -9  173.58   22.10
   6   3  -9  176.68   19.40
  -6   3   9  170.58   23.50
  -6   3   9  176.78   17.60
   5  -3  -9  519.45   30.50
  -5  -3   9  464.65   32.90
   5  -3  -9  478.95   29.10
   5  -3  -9  512.75   31.80
   5   3  -9  487.85   32.70
   5   3  -9  463.35   30.10
  -5   3   9  488.05   30.30
  -5   3   9  504.85   33.80
   5   3  -9  513.75   31.80
  -4  -3   9  147.89   17.40
   4  -3  -9  148.99   17.60
   4  -3  -9  148.99   14.60
  -4   3   9  142.29   15.30
   4   3  -9  156.98   16.30
   4   3  -9  140.49   15.70
   4   3  -9  148.69   17.20
  -4   3   9  129.19   19.50
  -3  -3   9   26.50    7.80
   3  -3  -9   12.40    6.40
  -3  -3   9   22.70    8.00
   3   3  -9   14.20    7.50
  -3   3   9   19.10    8.20
  -3   3   9   13.90    6.90
   3   3  -9   15.80    7.60
  -2  -3   9  231.88   18.00
   2  -3  -9  242.38   17.30
  -2  -3   9  270.47   18.60
  -2   3   9  224.28   18.50
   2   3  -9  237.48   19.10
  -2   3   9  234.08   19.70
   2   3  -9  218.68   19.30
  -1  -3   9  704.43   38.40
  -1  -3   9  668.73   38.30
   1  -3  -9  665.13   37.80
   1   3  -9  625.34   38.80
  -1   3   9  667.73   38.90
   0  -3  -9   -0.60    5.50
   0  -3   9    7.90    7.10
   0  -3   9   -2.00    6.40
   0   3  -9   -0.30    7.60
   0   3   9    4.30    7.00
   1  -3   9 1738.93   87.09
   1  -3   9 1659.93   87.39
   1  -3   9 1570.34   86.49
  -1  -3  -9 1619.34   86.59
  -1   3  -9 1532.85   87.79
   1   3   9 1593.94   86.99
   2  -3   9    4.80    8.10
  -2  -3  -9    3.40    6.70
   2  -3   9    4.60    7.20
  -2  -3  -9    1.80    6.40
   2   3   9    6.70    7.40
  -3  -3  -9   89.69   12.80
   3  -3   9   94.89   14.30
  -3  -3  -9   87.49   12.50
   3  -3   9   73.29   10.50
   3   3   9   99.39   14.20
   3   3   9   91.69   13.50
   4  -3   9   18.30    8.90
  -4  -3  -9   19.50    7.90
   4  -3   9   32.70   10.40
   4   3   9   28.00    8.40
   4   3   9   20.30    8.80
   5  -3   9   29.10   10.40
  -5  -3  -9   25.00    8.20
  -5  -3  -9   29.70    9.40
   5  -3   9   36.10   11.30
   5   3   9   42.80   10.40
   5   3   9   31.70   10.90
   6  -3   9    8.70   12.20
   6  -3   9  -12.20   10.30
   6  -3   9   -6.40    9.00
  -6  -3  -9   16.70    9.60
   6   3   9   -6.10   10.60
   6   3   9    9.50   11.40
   7  -3   9  302.87   26.80
   7  -3   9  301.37   29.80
   7  -3   9  371.86   29.50
  -7  -3  -9  281.57   26.10
  -7   3  -9  298.57   25.10
   7   3   9  336.07   31.60
   7   3   9  335.77   30.90
   7   3   9  313.27   26.80
   8  -3   9    9.90   13.10
   8  -3   9   14.30   14.30
  -8  -3  -9   16.30   11.60
   8  -3   9   19.90   13.30
  -8   3  -9   12.60   10.20
   8   3   9   13.50   17.10
   8   3   9   13.20   13.50
   8   3   9   10.10   14.80
   9  -3   9   11.80   17.90
   9  -3   9   12.30   14.50
   9  -3   9    7.50   13.50
  -9  -3  -9   44.40   13.90
   9   3   9    1.70   14.60
  -9   3  -9   21.10   12.70
   9   3   9  -17.40   15.60
  10  -3   9  121.69   19.30
  10  -3   9  127.69   21.20
 -10  -3  -9  113.09   25.80
  10  -3   9  138.89   20.60
 -10   3  -9  136.99   23.70
  10   3   9  147.09   22.10
  11  -3   9   -1.20   23.20
  11  -3   9  -13.00   19.20
  11  -3   9    5.50   25.20
  11   3   9   -0.80   22.60
  11   3   9  -19.00   25.20
  12  -3   9  -16.00   25.60
  12  -3   9  -12.50   22.10
  12   3   9  -41.30   24.90
  12   3   9   -0.10   28.80
  11  -4  -9    5.00   17.90
 -11  -4   9    9.20   25.70
 -11  -4   9  -37.10   19.70
  11  -4  -9  -24.90   25.80
  11   4  -9  -22.30   21.60
  11   4  -9    4.00   26.80
 -11   4   9  -12.10   21.20
  10  -4  -9  123.39   20.20
 -10  -4   9  146.29   21.80
  10  -4  -9  102.39   19.10
 -10  -4   9  129.79   19.00
  10  -4  -9  158.58   20.40
 -10   4   9  215.48   27.30
 -10   4   9  151.38   21.30
  10   4  -9  188.28   24.00
  10   4  -9   92.59   22.30
   9  -4  -9   -9.40   13.90
  -9  -4   9   -3.50   14.70
  -9  -4   9   10.20   16.80
   9  -4  -9   -2.30   11.60
   9  -4  -9  -13.40   12.50
  -9   4   9  -19.50   16.80
   9   4  -9  -15.10   14.30
   9   4  -9   28.80   23.20
  -9   4   9   -1.60   13.50
   8  -4  -9   32.80   13.10
   8  -4  -9   17.90   12.50
  -8  -4   9   18.50   11.40
  -8  -4   9   31.80   15.10
   8  -4  -9   24.80   11.60
  -8   4   9   26.90   14.90
   8   4  -9   15.10   13.70
   8   4  -9   41.30   16.50
  -8   4   9   44.00   14.50
  -7  -4   9  309.87   23.60
   7  -4  -9  238.98   25.20
   7  -4  -9  305.97   24.70
   7  -4  -9  290.47   24.70
  -7  -4   9  281.67   30.00
  -7   4   9  336.27   26.70
   7   4  -9  291.77   30.90
   7   4  -9  288.27   27.70
  -7   4   9  320.57   33.00
   6  -4  -9  312.87   25.80
   6  -4  -9  313.57   24.40
   6  -4  -9  285.37   23.80
  -6  -4   9  301.17   24.30
   6   4  -9  274.97   24.40
  -6   4   9  331.17   29.20
   6   4  -9  317.17   29.50
  -6   4   9  344.77   25.80
  -5  -4   9  295.07   26.20
   5  -4  -9  308.47   24.30
   5  -4  -9  263.57   22.40
   5  -4  -9  288.07   21.80
  -5   4   9  311.17   23.90
   5   4  -9  276.47   27.00
   5   4  -9  253.77   23.00
  -5   4   9  314.67   26.70
   4  -4  -9  164.08   16.70
  -4  -4   9  160.18   19.50
  -4   4   9  168.58   19.50
   4   4  -9  183.98   21.60
  -4   4   9  192.38   20.80
   4   4  -9  185.28   19.10
  -3  -4   9   32.90    9.00
   3  -4  -9   47.70    7.30
  -3  -4   9   28.10    8.70
   3  -4  -9   34.80    8.70
  -3   4   9   33.40    8.90
   3   4  -9   36.50   10.30
   3   4  -9   40.50   10.70
  -2  -4   9  146.39   16.00
   2  -4  -9  114.79   15.00
  -2  -4   9  141.29   17.00
   2   4  -9  134.49   19.20
  -2   4   9  154.58   18.60
   2   4  -9  141.79   18.00
  -1  -4   9  285.47   19.60
   1  -4  -9  231.98   24.80
  -1  -4   9  203.58   20.60
   1   4  -9  230.28   22.00
  -1   4   9  254.47   20.80
   0  -4  -9  186.18   18.50
   0  -4   9  203.88   18.80
   0  -4   9  216.78   20.30
   0   4   9  211.88   19.30
   0   4  -9  206.98   20.90
   1  -4   9   95.49   11.20
   1  -4   9   75.29   12.10
  -1  -4  -9  118.29   13.10
   1   4   9   99.59   11.90
  -1   4  -9   99.29   13.10
   2  -4   9   71.49   11.00
   2  -4   9   86.39   11.60
  -2  -4  -9   95.89   13.30
   2  -4   9   76.99   10.60
  -2   4  -9   66.89   12.60
   2   4   9   78.89   11.20
   2   4   9   89.09   14.00
   3  -4   9  341.17   27.00
   3  -4   9  367.86   26.10
  -3  -4  -9  359.86   25.10
  -3  -4  -9  431.96   25.40
  -3   4  -9  366.96   28.80
   3   4   9  370.16   26.80
   3   4   9  370.16   26.10
   4  -4   9    7.20   10.40
  -4  -4  -9    4.60    8.40
  -4  -4  -9    2.80    9.50
   4  -4   9   -1.80    8.90
   4   4   9   19.50   10.30
   4   4   9   17.50    9.80
   5  -4   9  143.59   16.20
   5  -4   9  142.49   16.70
  -5  -4  -9  111.99   13.50
   5   4   9  162.08   20.80
   5   4   9  157.48   20.30
  -6  -4  -9  178.98   19.70
   6  -4   9  200.08   22.30
   6  -4   9  193.18   26.10
  -6  -4  -9  166.28   18.20
   6   4   9  190.68   25.80
   6   4   9  167.98   21.80
  -7  -4  -9  -27.80   11.70
   7  -4   9    7.90   10.60
   7  -4   9    1.30   11.40
   7  -4   9   14.40   15.30
   7   4   9    4.50   12.40
   7   4   9    4.90   13.90
   7   4   9   33.70   15.20
   8  -4   9   55.29   16.60
   8  -4   9   40.60   14.20
   8  -4   9   49.50   18.10
  -8  -4  -9   27.40   17.00
   8   4   9   58.79   16.20
   8   4   9   65.19   18.70
   8   4   9   45.40   17.80
   9  -4   9   88.99   17.80
   9  -4   9   52.39   20.20
  -9  -4  -9   49.50   23.00
   9   4   9   77.69   18.60
   9   4   9    2.50   19.40
   9   4   9  107.69   21.30
  10  -4   9  -32.00   17.40
  10  -4   9  -11.80   19.30
  10  -4   9   32.00   22.90
  10   4   9    3.40   19.60
  10   4   9  -14.30   21.60
  11  -4   9   -9.10   27.90
  11  -4   9   -7.90   24.70
  11  -4   9   -7.30   39.50
  11   4   9   14.80   24.80
  11   4   9   40.00   22.50
 -10  -5   9   -7.20   21.30
  10  -5  -9   29.50   18.40
  10  -5  -9    1.60   21.30
  10   5  -9   13.20   19.70
 -10   5   9   14.00   20.80
  10   5  -9   42.40   25.10
 -10   5   9   16.20   18.10
  -9  -5   9   -8.40   17.50
   9  -5  -9   -0.90   24.60
  -9  -5   9    6.00   16.00
   9  -5  -9    5.00   14.80
   9  -5  -9   14.40   15.90
   9   5  -9  -14.50   19.10
  -9   5   9   -0.20   17.50
  -9   5   9    7.50   16.20
   9   5  -9    7.40   22.50
   8  -5  -9   14.30   12.60
  -8  -5   9   -4.60   15.00
   8  -5  -9   16.10   14.60
   8  -5  -9  -11.10   14.90
  -8   5   9   17.10   16.60
   8   5  -9   28.70   21.60
  -8   5   9   44.90   15.10
   8   5  -9   17.90   13.50
  -7  -5   9   20.40   13.60
   7  -5  -9   24.20   12.50
   7  -5  -9   15.00   11.00
  -7   5   9   35.30   15.00
   7   5  -9   40.50   15.30
   7   5  -9   58.79   18.10
  -7   5   9    8.00   13.80
   6  -5  -9    4.30   10.10
   6  -5  -9   -3.30   11.30
  -6   5   9   10.70   14.10
   6   5  -9   10.60   16.20
   6   5  -9   -2.80   13.30
   5   5  -9   -6.10   13.30
   5   5  -9    7.20   14.00
  -5   5   9    6.10   12.70
   4  -5  -9   35.90   10.20
   4  -5  -9   97.39   15.00
  -4  -5   9   63.49   12.70
   4   5  -9   63.49   13.40
   4   5  -9   63.59   14.40
  -4   5   9   50.39   13.20
   3  -5  -9  147.69   17.40
  -3  -5   9  105.89   14.20
   3  -5  -9  134.09   16.30
  -3   5   9  160.08   21.50
   3   5  -9  125.09   16.60
   3   5  -9  140.39   21.90
   2  -5  -9   -1.30    8.10
  -2  -5   9   -1.00   10.00
   2  -5  -9  -14.40    7.50
  -2  -5   9   -2.30    9.60
   2   5  -9   -3.90   12.00
  -2   5   9    5.50   11.20
  -1  -5   9  160.38   20.50
   1  -5  -9  145.39   16.90
  -1  -5   9  148.89   18.90
   1  -5  -9  145.69   16.10
   1   5  -9  174.08   22.90
   0  -5   9   63.29   12.00
   0  -5   9   69.09   12.10
   0  -5  -9   72.69    9.30
   0  -5  -9   62.69   10.30
   0   5  -9   76.99   14.50
   0   5   9   83.19   13.30
  -1  -5  -9  100.49   15.20
   1  -5   9  127.39   19.00
   1  -5   9  113.39   13.60
  -1   5  -9  108.09   16.00
   1   5   9  138.79   15.50
  -2  -5  -9    8.80    8.50
   2  -5   9   -6.10   12.30
   2  -5   9    6.00    9.90
   2  -5   9    3.30   10.70
   2   5   9   14.80   12.10
  -2   5  -9   -2.60   12.90
   2   5   9   11.70   11.50
  -3  -5  -9    7.20    9.40
   3  -5   9    0.60    9.90
  -3  -5  -9    2.60    9.20
   3  -5   9   22.10   12.10
   3  -5   9    6.70    9.70
   3   5   9   13.50   12.20
  -3   5  -9   14.60   13.80
   3   5   9    7.70   11.50
  -4  -5  -9   60.19   12.80
   4  -5   9   79.29   13.10
   4  -5   9   50.99   12.00
  -4  -5  -9   55.79   11.00
   4  -5   9   74.79   14.30
   4   5   9   61.79   13.50
  -4   5  -9   38.60   15.40
   4   5   9   68.49   14.50
   5  -5   9   21.80   12.50
  -5  -5  -9    6.30   10.40
   5  -5   9   10.30   14.10
  -5  -5  -9   18.40   11.30
   5   5   9    2.90   13.70
   5   5   9   17.70   14.40
   6  -5   9   27.70   17.40
   6  -5   9    6.60   13.80
  -6  -5  -9   29.60   12.60
   6   5   9   31.00   15.50
   6   5   9   30.60   15.10
  -7  -5  -9   10.20   12.80
   7  -5   9   44.00   13.40
  -7  -5  -9   11.40   14.20
   7   5   9   -6.00   17.30
   7   5   9   33.50   16.80
   7   5   9   14.40   18.60
   8  -5   9    9.80   18.10
  -8  -5  -9   19.70   22.20
   8  -5   9  -37.60   18.90
   8   5   9   14.60   15.90
   8   5   9   -2.20   18.90
   8   5   9   12.60   20.00
   9  -5   9   12.00   21.90
   9  -5   9  -36.70   23.80
   9   5   9  -30.50   22.80
   9   5   9    1.60   25.70
   9   5   9   -9.40   20.20
  10  -5   9   50.59   23.90
  10  -5   9  -18.10   21.90
  10   5   9  -33.20   27.90
  10   5   9    8.80   22.80
  10   5   9   -9.00   23.00
  -9  -6   9   13.70   29.20
   9  -6  -9   -3.80   18.90
  -9   6   9  -26.70   21.60
   9   6  -9    6.70   25.60
  -9   6   9  -15.60   19.90
   9   6  -9  -12.10   20.30
  -8  -6   9  -11.80   21.40
   8  -6  -9   -5.50   16.60
   8   6  -9   11.30   16.80
   8   6  -9    5.10   24.30
  -8   6   9   12.20   17.30
   7  -6  -9  149.69   19.20
  -7  -6   9  124.49   19.40
   7   6  -9  138.89   22.30
  -7   6   9  187.98   22.00
   7   6  -9  143.79   24.70
   6  -6  -9  -22.30   16.80
   6  -6  -9  -33.90   13.90
   6  -6  -9   18.20   14.90
  -6   6   9    2.60   15.00
   6   6  -9    9.00   18.30
   6   6  -9    6.10   18.10
  -5  -6   9   -9.70   17.40
   5  -6  -9   -4.20   12.80
   5  -6  -9   -3.20   12.00
   5   6  -9   47.10   30.50
   5   6  -9   -2.00   17.60
  -5   6   9   21.50   15.90
  -4  -6   9  116.39   17.90
   4  -6  -9   96.79   15.20
   4  -6  -9  131.19   19.70
   4   6  -9  136.99   20.80
   4   6  -9  150.58   20.80
  -4   6   9  152.18   20.60
   3  -6  -9   -1.10   10.20
   3  -6  -9   25.30   12.30
  -3  -6   9  -20.70   12.00
   3   6  -9    7.30   16.70
   3   6  -9   29.10   15.80
  -3   6   9   -2.20   14.20
  -2  -6   9   21.90   12.00
   2  -6  -9   36.60   10.60
   2   6  -9   24.30   16.90
  -2   6   9    8.20   15.70
   1  -6  -9  207.18   20.60
  -1  -6   9  161.48   24.20
   1  -6  -9  174.68   20.50
  -1   6   9  167.08   26.80
   1   6  -9  204.28   28.10
   0  -6  -9   52.49   10.80
   0  -6   9   28.40   12.60
   0  -6   9   35.00   13.10
   0  -6  -9   28.00   10.80
   0   6  -9   53.29   18.60
   1  -6   9    1.40   12.40
  -1  -6  -9   -1.40   10.70
   1  -6   9    4.60   11.90
   1   6   9   -1.20   14.40
  -1   6  -9    6.00   15.00
   2  -6   9  205.68   24.80
   2  -6   9  242.98   26.30
  -2  -6  -9  204.38   22.80
   2  -6   9  169.98   20.20
   2   6   9  263.07   28.70
  -2   6  -9  250.77   30.90
  -3  -6  -9   80.79   14.80
   3  -6   9   63.99   14.40
   3  -6   9   92.09   15.50
   3  -6   9   65.29   15.30
  -3  -6  -9   75.49   13.30
   3   6   9   93.59   17.40
   3   6   9  101.19   17.10
  -3   6  -9   90.09   19.50
  -4  -6  -9   10.90   12.40
  -4  -6  -9    9.10   13.60
   4  -6   9    3.50   14.50
   4  -6   9   13.40   15.00
   4  -6   9   20.90   15.30
   4   6   9   33.40   16.60
   4   6   9   15.50   16.30
  -4   6  -9   17.40   19.30
  -5  -6  -9   33.60   14.20
   5  -6   9   45.30   19.40
  -5  -6  -9   56.49   17.60
   5  -6   9   62.39   27.10
   5  -6   9   46.10   17.60
   5   6   9   44.40   18.30
  -5   6  -9   49.90   23.40
   5   6   9   65.39   18.70
  -6  -6  -9   92.49   22.70
   6  -6   9   96.29   20.40
   6  -6   9   80.29   22.30
  -6  -6  -9  102.69   15.70
   6   6   9  130.29   21.90
   6   6   9  117.79   21.10
   7  -6   9   32.60   20.60
  -7  -6  -9   16.80   15.40
   7   6   9   13.30   20.30
   7   6   9   52.39   23.40
   8  -6   9   45.10   22.60
   8   6   9   49.70   22.10
   7  -7  -9    0.30   16.90
   7  -7  -9  -35.40   19.50
  -7   7   9   -2.50   22.60
   7   7  -9   36.60   27.30
   7   7  -9   15.60   24.90
   6  -7  -9   35.20   15.60
   6  -7  -9  -13.80   16.60
   6   7  -9   19.30   22.50
  -6   7   9  -18.30   20.70
   6   7  -9   19.90   25.70
   5  -7  -9   15.30   16.00
   5   7  -9   38.90   22.70
  -5   7   9    8.40   20.70
   5   7  -9   70.09   23.40
   4  -7  -9    4.70   13.70
   4  -7  -9   46.30   28.00
   4   7  -9   48.00   22.90
  -4   7   9   16.30   21.70
   3  -7  -9   11.50   19.30
  -3  -7   9   -3.60   24.30
   3  -7  -9  -15.10   15.20
  -3   7   9   32.60   19.80
   3   7  -9   25.70   22.20
   2  -7  -9   71.99   15.80
   2  -7  -9   89.89   18.10
  -2  -7   9   53.09   21.70
   2   7  -9   90.49   23.80
  -2   7   9   81.59   21.00
  -1  -7   9   18.90   12.50
  -1  -7   9   -4.60   20.30
   1  -7  -9   -3.20   14.00
   1  -7  -9    5.20   14.70
   1   7  -9   25.60   34.00
  -1   7   9   41.10   20.30
   0  -7  -9   -2.40   13.60
   0  -7   9  -11.00   20.30
   0  -7  -9   10.30   14.00
   0  -7   9  -13.70   13.50
   0   7   9    7.30   18.10
   0   7  -9   27.00   24.60
  -1  -7  -9   31.80   14.60
  -1  -7  -9   55.49   15.70
   1  -7   9   11.90   20.50
  -1   7  -9   55.19   21.30
   1   7   9   58.69   18.90
   2  -7   9   54.29   17.60
   2  -7   9   15.80   22.90
  -2  -7  -9   40.20   15.50
   2  -7   9   18.80   21.90
   2   7   9   31.60   18.00
  -2   7  -9   61.59   20.60
  -3  -7  -9  -16.50   15.30
   3  -7   9   12.20   16.40
  -3   7  -9    2.80   21.70
   4  -7   9  104.99   21.40
  -4  -7  -9   63.89   18.30
  -4   7  -9  114.69   27.10
   4   7   9  125.49   23.70
   5  -7   9   -5.90   19.30
   5   7   9   43.10   21.70
  -5   7  -9    4.00   22.90
   5   7   9   10.40   22.00
   6  -7   9   19.00   18.90
  -6  -7  -9  -16.90   20.10
   6   7   9   29.60   26.80
   6   7   9   -0.50   21.60
  -3   8   9    5.40   25.60
   3   8  -9    1.80   27.50
   2  -8  -9   13.50   16.60
  -2   8   9   69.39   26.80
   2   8  -9   19.40   25.60
  -1  -8   9   -7.00   17.70
   1  -8  -9   -9.70   16.20
  -1   8   9   15.40   22.20
   1   8  -9   50.59   27.60
   0  -8   9  -28.10   17.50
   0  -8  -9    5.90   17.40
   0   8  -9   50.39   28.20
   0   8   9   -0.10   24.10
  -1  -8  -9  -12.10   27.40
  -1  -8  -9    4.80   18.80
   1  -8   9   27.60   21.30
  -1   8  -9   35.30   26.20
   1   8   9   64.99   27.20
   2  -8   9   -3.40   25.00
  -2  -8  -9   12.70   28.10
   2  -8   9   -2.30   18.80
  -2   8  -9    6.00   27.90
   2   8   9   38.40   27.50
 -13   0  10  -13.20   17.50
  13   0 -10   25.10   16.60
 -13   0  10   20.90   24.50
  13   0 -10   41.10   18.10
  12   0 -10    9.50   13.10
  12   0 -10   35.90   15.60
 -12   0  10   20.60   21.10
 -12   0  10  -25.50   12.90
  11   0 -10   99.69   17.90
  11   0 -10  161.98   22.50
 -10   0  10   -6.90   16.10
  10   0 -10    2.20   11.40
 -10   0  10  -20.00    9.80
  10   0 -10    0.30   10.20
  10   0 -10   20.70   11.30
  -9   0  10   22.90   13.80
   9   0 -10   21.60    9.20
   9   0 -10    6.50    9.80
   9   0 -10   29.00   11.20
   8   0 -10 2490.55  132.19
   8   0 -10 2370.36  129.09
  -8   0  10 2460.75  133.19
  -7   0  10  396.36   31.80
   7   0 -10  374.66   28.30
   7   0 -10  400.06   24.30
   6   0 -10  195.98   18.50
  -6   0  10  148.99   21.50
   6   0 -10  192.88   14.50
   5   0 -10    7.90    5.50
   5   0 -10   11.80    7.20
  -5   0  10    9.80    8.30
   4   0 -10   44.10    7.40
   4   0 -10   46.10    7.10
   4   0 -10   60.59    6.20
  -4   0  10   46.10    6.50
  -4   0  10   34.00    8.00
  -3   0  10 2941.01  159.98
   3   0 -10 3105.19  158.78
  -3   0  10 2845.12  158.78
   3   0 -10 3232.48  160.08
  -2   0  10 1602.24   89.19
  -2   0  10 1703.23   90.39
   2   0 -10 1759.62   89.29
   1   0 -10  722.23   37.60
  -1   0  10  621.34   37.50
  -1   0  10  702.33   39.50
   0   0 -10   75.49    8.80
   0   0  10   51.09    6.90
  -1   0 -10    4.60    4.90
   1   0  10   10.00    5.10
   1   0  10   12.60    6.40
  -1   0 -10    8.20    5.20
  -2   0 -10 2693.73  141.39
  -2   0 -10 2903.71  141.69
   2   0  10 2560.34  141.39
   2   0  10 2596.84  141.69
   3   0  10  757.42   42.00
   3   0  10  714.23   41.90
  -3   0 -10  757.22   41.80
   4   0  10  511.25   31.40
  -4   0 -10  517.65   30.90
   4   0  10  498.85   31.10
   5   0  10  233.98   20.20
   5   0  10  240.58   20.10
  -5   0 -10  248.38   20.20
   6   0  10   21.80   10.60
  -6   0 -10    8.90    9.40
   6   0  10   21.40   10.30
   7   0  10  507.05   33.80
   7   0  10  457.95   34.40
  -7   0 -10  503.25   32.20
   8   0  10  239.18   27.50
  -8   0 -10  267.57   24.80
   8   0  10  278.07   27.50
   8   0  10  261.47   26.50
   9   0  10   16.60   15.30
  -9   0 -10   16.80   11.80
   9   0  10   -0.70   11.60
   9   0  10   13.80   14.70
 -10   0 -10   96.59   15.10
  10   0  10   59.89   15.60
  10   0  10   67.29   19.80
  10   0  10   64.69   19.00
 -11   0 -10   10.20   22.30
  11   0  10   16.60   21.40
  11   0  10   35.50   19.90
  11   0  10  -34.80   23.90
  12   0  10    4.50   20.30
  12   0  10  -14.70   25.70
  12   0  10    5.50   22.30
  13  -1 -10  -10.40   16.60
  13  -1 -10   16.60   19.50
 -13  -1  10  -34.90   18.70
 -13  -1  10   -1.40   22.90
 -13   1  10   24.20   23.40
  13   1 -10  -30.30   29.00
  12  -1 -10   27.40   16.00
  12  -1 -10    8.60   13.90
 -12  -1  10   23.90   21.20
 -12  -1  10   -1.70   15.00
 -12   1  10   -3.50   21.10
  12   1 -10   21.10   24.20
  11  -1 -10    0.80   13.60
  11  -1 -10   10.70   13.00
  11  -1 -10   -5.30   15.90
 -11  -1  10    2.60   12.80
  11   1 -10    7.20   16.90
  11   1 -10   10.60   21.70
  10  -1 -10   24.90   11.60
 -10  -1  10    1.70   10.70
  10  -1 -10    9.10   10.60
  10  -1 -10    1.00   11.80
 -10  -1  10   -1.50   15.10
  10   1 -10   10.40   17.90
  10   1 -10    6.50   13.00
 -10   1  10   13.90   16.00
  -9  -1  10  155.98   17.90
   9  -1 -10  143.69   20.20
   9  -1 -10  196.78   23.80
   9  -1 -10  193.18   19.50
  -9  -1  10  124.79   18.20
   9   1 -10  158.38   19.60
   9   1 -10  179.98   24.60
  -9   1  10  136.49   18.60
  -8  -1  10  384.86   34.70
   8  -1 -10  385.76   31.70
   8  -1 -10  420.26   26.40
   8   1 -10  401.26   31.20
  -8   1  10  385.96   34.90
   8   1 -10  383.86   31.70
   7  -1 -10   45.90    8.10
   7  -1 -10   40.90    9.60
  -7  -1  10   40.60   11.30
   7   1 -10   39.50   11.10
   7   1 -10   35.10    9.30
  -7   1  10   29.00   11.10
  -6  -1  10  800.22   48.20
   6  -1 -10  826.12   44.90
   6   1 -10  812.12   47.10
  -6   1  10  835.72   48.40
   6   1 -10  736.93   46.20
   5  -1 -10   81.69    8.60
  -5  -1  10   56.09    9.40
   5  -1 -10   62.79    8.70
   5   1 -10   57.39    8.90
  -5   1  10   55.99    9.40
   5   1 -10   64.29    8.50
  -4  -1  10  140.79   11.60
  -4  -1  10  135.99   17.40
   4  -1 -10  154.98   13.00
   4  -1 -10  148.09   15.50
   4   1 -10  146.29   14.10
  -4   1  10  127.09   13.60
  -4   1  10  151.38   18.10
   4   1 -10  150.78   15.50
   3  -1 -10  306.77   21.10
   3  -1 -10  312.47   18.90
  -3  -1  10  274.17   17.70
  -3  -1  10  276.07   21.60
  -3   1  10  288.17   19.50
  -3   1  10  307.77   22.00
   3   1 -10  305.67   21.30
   3   1 -10  279.67   19.20
   3   1 -10  290.17   17.50
  -2  -1  10   12.90    5.00
   2  -1 -10    1.40    4.70
  -2  -1  10    1.40    5.20
  -2  -1  10   10.10    4.60
  -2  -1  10    1.80    5.90
   2   1 -10    8.50    5.40
   2   1 -10    1.70    4.20
  -2   1  10    4.00    6.00
  -2   1  10    2.30    5.70
  -1  -1  10  490.35   30.50
  -1  -1  10  505.65   28.60
  -1  -1  10  477.05   28.50
   1  -1 -10  526.05   29.00
  -1   1  10  478.55   29.20
   1   1 -10  497.25   28.80
   1   1 -10  561.34   28.60
  -1   1  10  499.45   31.10
   0  -1 -10  265.37   17.30
   0  -1  10  288.17   16.80
   0  -1  10  233.98   17.00
   0  -1 -10  269.97   16.30
   0  -1  10  246.98   16.60
   0   1  10  263.57   17.70
  -1  -1 -10   51.49    7.00
   1  -1  10   51.69    7.40
  -1  -1 -10   56.49    7.30
   1  -1  10   45.80    6.90
   1   1  10   52.49    6.80
   1   1  10   48.70    7.70
  -1   1 -10   38.30    6.10
   2  -1  10   38.90    7.20
   2  -1  10   54.79    7.80
  -2  -1 -10   54.29    7.50
  -2  -1 -10   44.70    6.60
  -2   1 -10   46.00    6.70
   2   1  10   38.50    7.20
   2   1  10   44.30    8.10
  -3  -1 -10   64.69    8.70
  -3  -1 -10   60.39    8.20
   3  -1  10   56.19    8.90
   3  -1  10   52.39    9.20
   3   1  10   56.29    8.50
   3   1  10   50.19    8.30
  -3   1 -10   64.39    8.20
  -4  -1 -10  162.88   16.10
   4  -1  10  151.58   16.50
   4  -1  10  147.99   17.40
   4   1  10  157.08   16.30
  -4   1 -10  176.58   15.30
   4   1  10  156.28   16.60
   5  -1  10  241.58   22.10
  -5  -1 -10  271.87   20.60
  -5   1 -10  269.57   20.10
   5   1  10  268.87   20.90
   5   1  10  244.88   21.50
  -6  -1 -10   16.00    9.70
   6  -1  10   -0.40   10.50
   6   1  10    3.50   10.20
  -6   1 -10   -5.80    8.60
   6   1  10   -1.80   10.10
  -7  -1 -10   75.99   12.40
   7  -1  10   56.69   14.80
   7   1  10   71.09   14.30
   7   1  10   64.79   13.10
  -7   1 -10   72.09   11.80
   8  -1  10   52.29   14.80
  -8  -1 -10   64.89   12.90
   8  -1  10   66.69   13.70
   8   1  10   55.99   12.70
   8   1  10   52.49   14.90
  -8   1 -10   69.79   12.30
   8   1  10   69.39   14.30
   9  -1  10   27.80   16.10
   9  -1  10   31.20   14.70
   9  -1  10   15.90   13.80
  -9  -1 -10   15.80   12.70
   9   1  10   12.20   16.10
   9   1  10    2.90   13.10
  -9   1 -10   18.90   11.70
   9   1  10   24.60   15.20
  10  -1  10   14.20   18.40
  10  -1  10   -0.70   18.80
  10  -1  10  -22.40   15.90
  10  -1  10   15.90   16.30
 -10  -1 -10    9.20   14.70
  10   1  10   16.80   15.80
  10   1  10    7.00   17.00
  10   1  10   11.20   18.30
 -10   1 -10   27.30   13.50
  11  -1  10   59.89   20.00
  11  -1  10   40.80   20.70
 -11  -1 -10   53.59   24.70
  11  -1  10   14.80   23.60
  11  -1  10   36.30   39.60
  11   1  10   39.90   20.50
  11   1  10   21.30   23.10
 -11   1 -10   18.10   22.30
  11   1  10  107.39   23.10
  12  -1  10   22.10   26.20
  12  -1  10  -12.50   21.60
  12  -1  10   11.50   23.30
  12   1  10   59.39   23.60
 -13  -2  10    3.20   24.80
 -13  -2  10    3.70   20.60
  13  -2 -10    5.40   17.60
  13  -2 -10   -0.50   19.40
 -13   2  10    2.70   25.90
  13   2 -10   -4.40   33.00
 -12  -2  10   -7.80   17.30
  12  -2 -10    8.80   17.10
  12  -2 -10   10.90   15.20
 -12  -2  10   12.10   21.90
 -12   2  10   30.30   23.20
  12   2 -10    6.80   26.40
  11  -2 -10   20.80   13.30
  11  -2 -10    3.00   19.00
  11  -2 -10    4.60   15.20
 -11  -2  10   -9.30   14.50
 -11   2  10   -2.30   18.70
  11   2 -10   -6.20   15.90
  10  -2 -10   30.50   11.90
 -10  -2  10    7.20   15.50
  10  -2 -10   26.70   13.30
  10  -2 -10   -1.90   12.20
 -10  -2  10   43.30   15.00
  10   2 -10   11.30   13.20
 -10   2  10   18.00   17.00
  10   2 -10   35.80   20.20
   9  -2 -10  431.16   30.70
   9  -2 -10  451.55   34.20
  -9  -2  10  432.06   30.10
   9  -2 -10  430.16   30.40
  -9  -2  10  451.95   39.70
   9   2 -10  415.36   35.10
  -9   2  10  456.65   39.20
   9   2 -10  459.35   37.90
  -8  -2  10  553.74   35.40
  -8  -2  10  585.44   42.30
   8  -2 -10  575.24   35.80
   8  -2 -10  584.04   35.70
   8  -2 -10  595.34   39.30
  -8   2  10  643.04   43.40
   8   2 -10  603.64   40.30
   8   2 -10  555.74   40.30
  -7  -2  10  326.47   21.70
   7  -2 -10  282.27   22.10
  -7  -2  10  294.07   29.40
   7  -2 -10  312.77   21.90
   7  -2 -10  298.17   25.90
   7   2 -10  307.17   26.30
  -7   2  10  320.07   29.30
   7   2 -10  308.77   26.60
   6  -2 -10   39.40    9.90
  -6  -2  10   37.90   10.10
   6  -2 -10   53.99    8.70
  -6   2  10   48.20   10.60
   6   2 -10   35.60    9.00
   6   2 -10   47.00   11.00
   5  -2 -10  530.55   32.60
  -5  -2  10  494.15   33.80
   5  -2 -10  520.35   31.10
  -5   2  10  531.35   34.20
   5   2 -10  501.65   32.40
   5   2 -10  526.55   32.90
  -5   2  10  527.65   30.30
   4  -2 -10   24.50    7.30
   4  -2 -10   24.80    6.70
  -4  -2  10   29.20    7.70
   4   2 -10   23.00    7.50
   4   2 -10   15.40    6.50
  -4   2  10   25.00    7.90
  -4   2  10   18.60    8.70
  -3  -2  10  940.51   52.99
  -3  -2  10  934.71   52.29
   3  -2 -10 1010.60   52.19
  -3  -2  10  960.10   51.49
   3   2 -10  833.62   52.09
   3   2 -10 1044.50   52.89
  -3   2  10  939.71   53.39
  -3   2  10  914.51   52.29
  -2  -2  10  387.96   22.30
   2  -2 -10  363.76   21.70
  -2  -2  10  335.47   23.00
  -2  -2  10  329.07   20.20
  -2  -2  10  350.76   21.70
  -2   2  10  350.76   24.20
  -2   2  10  329.77   22.60
   2   2 -10  317.37   22.30
  -1  -2  10 1229.28   69.79
  -1  -2  10 1349.56   70.59
   1  -2 -10 1424.66   70.69
  -1  -2  10 1402.56   70.79
  -1  -2  10 1244.68   69.69
  -1  -2  10 1250.77   70.69
  -1   2  10 1309.67   71.59
  -1   2  10 1320.47   70.89
   1   2 -10 1299.47   70.79
   0  -2  10   44.50    7.90
   0  -2  10   51.89    6.70
   0  -2  10   44.40    6.80
   0  -2 -10   49.10    6.10
   0  -2  10   44.80    6.30
   0  -2 -10   42.50    6.60
   0   2  10   44.80    7.30
   1  -2  10  859.11   47.60
   1  -2  10  845.82   47.10
  -1  -2 -10  895.51   47.10
  -1  -2 -10  886.51   46.50
   1  -2  10  812.22   46.70
   1   2  10  810.62   47.30
  -2  -2 -10    8.20    5.40
   2  -2  10   12.40    6.70
  -2  -2 -10   13.90    6.30
   2  -2  10    5.10    7.10
   2   2  10    7.70    6.90
  -3  -2 -10  301.77   20.80
  -3  -2 -10  302.47   20.40
   3  -2  10  300.07   21.70
   3  -2  10  314.17   22.10
   3   2  10  300.97   21.80
  -3   2 -10  305.37   20.70
   4  -2  10 1485.95   81.19
   4  -2  10 1520.75   80.99
  -4  -2 -10 1475.25   80.39
  -4  -2 -10 1519.75   80.09
  -4   2 -10 1491.75   80.19
   4   2  10 1428.16   80.69
   5  -2  10  167.38   20.40
   5  -2  10  221.08   20.90
  -5  -2 -10  198.58   16.40
  -5  -2 -10  166.08   21.20
   5   2  10  196.08   19.10
   5   2  10  200.78   19.70
   6  -2  10  256.97   24.80
  -6  -2 -10  309.77   22.80
   6  -2  10  281.67   23.30
  -6   2 -10  247.58   21.80
   6   2  10  286.37   23.80
   6   2  10  258.27   24.20
   7  -2  10   85.89   12.70
  -7  -2 -10   81.09   12.60
   7  -2  10   97.09   13.50
   7  -2  10   99.49   15.70
  -7   2 -10   86.49   11.70
   7   2  10   86.19   13.70
   7   2  10   92.49   15.10
  -8  -2 -10  266.37   25.60
   8  -2  10  290.27   29.60
   8  -2  10  265.47   30.70
   8  -2  10  242.58   26.20
  -8   2 -10  262.17   24.10
   8   2  10  293.37   29.50
   8   2  10  287.87   30.00
   8   2  10  264.27   27.50
   9  -2  10  -10.20   13.60
  -9  -2 -10   24.90   13.90
   9  -2  10    4.20   14.30
   9  -2  10   14.30   16.10
   9   2  10   -7.60   14.90
   9   2  10   -3.60   14.00
  -9   2 -10   -9.30   12.30
   9   2  10   21.40   16.70
  10  -2  10    8.30   22.80
  10  -2  10   21.90   17.30
 -10  -2 -10   -9.00   16.80
  10  -2  10  -13.60   16.60
  10   2  10  -24.70   19.20
 -10   2 -10  -13.10   15.10
  10   2  10    8.10   16.80
  10   2  10  -13.00   22.60
  11  -2  10   -3.50   27.00
  11  -2  10   29.80   23.10
  11  -2  10  -10.40   17.50
  11   2  10   32.40   22.80
  11   2  10   27.50   22.70
  12  -2  10   34.20   20.50
  12  -2  10   20.50   23.70
  12   2  10   24.70   25.90
  12   2  10    7.70   23.90
  12  -3 -10   73.19   19.50
 -12  -3  10    8.80   20.30
  12  -3 -10   24.70   18.20
 -12  -3  10   48.60   24.70
  12   3 -10   55.69   29.70
 -12   3  10   42.40   24.80
 -11  -3  10   50.99   25.10
  11  -3 -10   77.59   17.90
 -11  -3  10   79.79   18.70
  11  -3 -10   87.99   17.30
  11  -3 -10   72.59   24.00
  11   3 -10   45.60   19.50
 -11   3  10   79.49   21.50
  11   3 -10   90.19   26.40
 -10  -3  10   20.20   13.60
 -10  -3  10   15.90   17.30
  10  -3 -10    9.90   14.50
  10  -3 -10   10.90   14.10
  10  -3 -10   14.80   14.90
  10   3 -10   13.20   16.50
  10   3 -10   12.30   23.60
 -10   3  10    2.70   17.70
   9  -3 -10  182.08   28.40
  -9  -3  10  247.98   34.50
   9  -3 -10  230.38   23.90
  -9  -3  10  258.17   32.80
   9  -3 -10  257.07   24.30
   9   3 -10  239.48   31.10
  -9   3  10  240.98   33.40
   9   3 -10  276.37   34.60
   8  -3 -10  -22.60   10.50
   8  -3 -10   13.70    9.90
  -8  -3  10   -6.40   12.80
  -8  -3  10  -13.90    9.90
   8  -3 -10   -7.70    9.90
  -8   3  10    4.70   13.90
   8   3 -10  -17.20   12.10
   8   3 -10   10.60   14.90
  -7  -3  10  166.28   17.60
  -7  -3  10  188.98   26.20
   7  -3 -10  191.18   21.20
   7  -3 -10  176.58   17.60
   7  -3 -10  157.38   18.90
   7   3 -10  176.18   24.80
  -7   3  10  203.08   18.20
  -7   3  10  130.89   16.70
   7   3 -10  143.79   22.90
   6  -3 -10  246.98   22.90
  -6  -3  10  257.67   26.10
   6  -3 -10  250.37   20.50
   6  -3 -10  214.38   18.60
  -6  -3  10  245.88   19.30
  -6   3  10  264.87   26.40
   6   3 -10  237.58   24.00
   6   3 -10  237.58   23.10
  -6   3  10  271.37   20.40
   5  -3 -10   15.40    6.90
  -5  -3  10   15.80    9.70
   5  -3 -10   14.10    7.90
   5  -3 -10   15.90    8.60
   5   3 -10   16.60    7.70
   5   3 -10   19.00    9.60
  -5   3  10   11.30    9.40
  -5   3  10    6.20    8.20
   4  -3 -10    9.50    7.50
  -4  -3  10   24.10    7.70
  -4  -3  10   21.00    9.90
   4  -3 -10   20.60    9.80
   4   3 -10   17.60    8.40
   4   3 -10   25.80    9.60
  -4   3  10   17.50    8.90
  -3  -3  10 1443.66   82.79
  -3  -3  10 1677.03   83.39
  -3  -3  10 1645.44   82.69
   3  -3 -10 1548.95   82.79
   3   3 -10 1429.16   83.39
   3   3 -10 1478.55   83.09
  -3   3  10 1523.05   83.49
  -3   3  10 1570.44   83.89
  -2  -3  10    6.00    7.30
   2  -3 -10    9.30    5.70
  -2  -3  10   17.60    7.10
   2   3 -10   10.20    7.90
   2   3 -10    9.70    8.10
  -2   3  10   12.10    8.10
  -2   3  10    4.10    6.90
  -1  -3  10  841.62   48.60
   1  -3 -10  933.11   49.70
  -1  -3  10  938.71   49.99
  -1  -3  10  932.91   50.09
   1   3 -10  877.21   50.79
  -1   3  10  877.31   50.79
  -1   3  10  882.21   50.49
   0  -3 -10  418.66   25.40
   0  -3  10  428.96   26.20
   0  -3  10  442.46   26.10
   0  -3  10  371.56   25.10
   0   3  10  405.46   26.70
  -1  -3 -10  176.88   14.40
   1  -3  10  153.78   15.50
  -1  -3 -10  169.58   14.10
   1  -3  10  163.48   16.00
   1  -3  10  167.98   15.60
   1   3  10  174.38   16.50
  -2  -3 -10  230.58   18.00
   2  -3  10  246.38   19.40
   2  -3  10  237.48   19.30
  -2  -3 -10  259.27   18.20
   2  -3  10  246.88   19.70
   2   3  10  238.58   19.50
  -3  -3 -10  454.25   27.80
   3  -3  10  456.45   28.90
  -3  -3 -10  452.25   27.80
   3   3  10  428.06   28.90
  -4  -3 -10   29.50    8.00
   4  -3  10   17.80    9.50
  -4  -3 -10   30.10    9.00
   4  -3  10   27.50   10.00
   4   3  10   38.50    8.60
   4   3  10   18.50    9.10
  -5  -3 -10  109.59   18.70
  -5  -3 -10  179.58   17.20
   5  -3  10  177.28   22.40
   5  -3  10  166.38   19.10
   5   3  10  193.48   20.20
   5   3  10  160.08   19.50
   6  -3  10   37.10   12.20
  -6  -3 -10   12.20   10.40
   6  -3  10   24.10   12.70
   6   3  10   29.00   12.30
   6   3  10   15.10   12.00
  -7  -3 -10   56.79   12.80
   7  -3  10   92.89   17.20
   7  -3  10   48.00   13.50
   7  -3  10   69.79   12.80
   7   3  10  104.89   15.50
  -7   3 -10   75.59   12.90
   7   3  10   90.69   14.20
   8  -3  10  174.08   22.80
   8  -3  10  167.28   26.80
  -8  -3 -10   83.89   16.00
   8  -3  10  146.89   19.40
  -8   3 -10  110.89   15.60
   8   3  10  154.68   21.10
   8   3  10  198.58   24.70
   8   3  10  125.99   16.90
   9  -3  10   26.30   20.40
  -9  -3 -10    9.80   15.00
   9  -3  10   24.30   14.20
   9  -3  10   30.20   17.40
   9   3  10   24.80   17.40
   9   3  10   -7.60   16.10
  -9   3 -10   20.00   13.70
 -10  -3 -10  -20.80   22.50
  10  -3  10   20.50   17.50
  10  -3  10    2.90   20.00
  10  -3  10  -31.20   18.00
 -10   3 -10  -31.40   20.90
  10   3  10  -10.80   19.30
  10   3  10  -38.30   19.60
  11  -3  10    2.60   21.00
  11  -3  10   19.60   28.10
  11  -3  10   49.10   22.40
  11   3  10   19.00   22.70
 -11  -4  10  -47.20   18.80
  11  -4 -10  -11.50   16.80
  11  -4 -10   -4.60   27.40
 -11  -4  10    9.80   21.70
  11   4 -10  -30.30   23.70
 -11   4  10   13.10   21.80
  11   4 -10    0.40   26.40
  10  -4 -10   11.50   17.10
 -10  -4  10   -9.40   16.50
 -10  -4  10   20.00   17.90
  10  -4 -10   17.50   16.40
  10   4 -10  -29.90   16.80
  10   4 -10  -13.90   24.10
 -10   4  10   -2.70   18.60
  -9  -4  10   25.00   14.20
   9  -4 -10   32.30   14.90
   9  -4 -10   16.60   12.10
  -9  -4  10   11.10   17.80
   9  -4 -10   20.30   14.50
  -9   4  10   25.20   12.70
  -9   4  10   31.30   17.70
   9   4 -10   12.30   15.70
   8  -4 -10  178.58   22.30
  -8  -4  10  148.39   19.70
   8  -4 -10  140.89   15.80
   8  -4 -10  170.98   24.80
  -8  -4  10  121.69   18.10
   8   4 -10  102.79   16.60
  -8   4  10  129.29   18.00
   8   4 -10  159.48   22.30
  -8   4  10  195.78   23.10
   7  -4 -10  144.69   18.70
   7  -4 -10   95.69   13.60
   7  -4 -10  106.79   13.00
  -7  -4  10   99.79   15.30
  -7  -4  10  110.59   13.70
   7   4 -10  128.69   18.70
  -7   4  10  105.79   15.80
   7   4 -10   80.79   13.20
  -7   4  10  120.79   15.00
  -6  -4  10   16.20   11.60
   6  -4 -10   30.30    9.90
   6  -4 -10   31.00   10.40
   6  -4 -10   11.40    9.00
  -6  -4  10   22.90   10.30
  -6   4  10   16.40   11.10
  -6   4  10   37.70   12.20
   6   4 -10   14.80   13.40
   6   4 -10   26.30   11.10
   5  -4 -10   15.90    9.70
  -5  -4  10   12.20   11.80
   5  -4 -10   -2.60    7.60
   5   4 -10   14.20   12.00
  -5   4  10   10.10   10.20
   5   4 -10   14.10   10.00
  -5   4  10   11.40   10.10
  -4  -4  10   71.89   12.50
   4  -4 -10   85.29   12.00
   4   4 -10   86.39   13.80
   4   4 -10  114.19   17.60
  -4   4  10  119.69   18.00
  -4   4  10   87.09   11.30
  -3  -4  10   50.19   10.30
  -3  -4  10   62.89    9.80
   3  -4 -10   66.79    8.70
   3   4 -10   56.49   11.20
   3   4 -10   37.40   11.50
  -3   4  10   44.90    9.40
  -2  -4  10  811.42   44.50
  -2  -4  10  766.72   43.90
   2  -4 -10  776.12   43.50
  -2   4  10  747.83   44.90
   2   4 -10  704.63   45.60
   2   4 -10  719.73   45.10
  -2   4  10  757.52   44.80
  -1  -4  10   15.00    8.70
   1  -4 -10   21.90    6.40
  -1  -4  10   28.50    9.20
   1   4 -10   34.10   10.60
  -1   4  10   11.60    9.80
   0  -4 -10  165.48   15.10
   0  -4  10  170.48   17.20
   0   4  10  148.69   19.70
   0   4 -10  190.58   20.80
   0   4  10  153.38   20.20
   1  -4  10   33.00    9.10
   1  -4  10   33.20    9.30
   1  -4  10   42.20    9.30
  -1  -4 -10   34.00    9.20
  -1   4 -10   33.80   11.30
   1   4  10   45.30   10.70
   2  -4  10   -0.70    8.10
   2  -4  10   11.80    8.40
   2  -4  10    0.20    8.80
  -2  -4 -10   10.10    7.60
  -2  -4 -10   13.60    9.70
  -2   4 -10   -0.60   11.80
   2   4  10    6.00   10.20
   3  -4  10   64.89   11.40
   3  -4  10   36.90   10.30
   3  -4  10   57.09   12.20
  -3  -4 -10   44.90    9.80
  -3  -4 -10   50.79   10.10
   3   4  10   65.29   11.20
   3   4  10   73.59   10.40
   4  -4  10   89.39   13.60
   4  -4  10  107.79   14.10
  -4  -4 -10  121.69   15.50
  -4  -4 -10   92.99   12.60
   4   4  10  131.79   18.60
   4   4  10   99.69   13.30
   5  -4  10   30.30   13.40
   5  -4  10   28.60   11.20
  -5  -4 -10   27.50   10.80
  -5  -4 -10   38.40    9.70
   5   4  10   42.70   12.20
   5   4  10   37.60   11.80
  -6  -4 -10    9.30   10.30
   6  -4  10   -2.30   11.90
  -6  -4 -10  -11.50    9.70
   6  -4  10   21.90   13.60
   6   4  10    5.70   13.30
   6   4  10   12.60   12.70
  -7  -4 -10   -1.00   13.80
   7  -4  10   37.80   13.00
   7  -4  10   27.40   16.90
   7   4  10   44.20   16.40
   7   4  10   -0.80   14.10
   7   4  10   27.50   14.30
   8  -4  10  -23.80   13.10
  -8  -4 -10   -7.50   16.00
   8  -4  10   -9.80   19.00
   8  -4  10   -4.80   13.20
   8   4  10   -0.50   16.10
   8   4  10   11.70   15.10
   8   4  10   12.90   16.80
   9  -4  10  -37.20   16.50
   9  -4  10    7.80   18.40
  -9  -4 -10    4.40   23.10
   9  -4  10  -25.00   15.60
   9   4  10    3.10   19.80
   9   4  10   12.80   19.90
  10  -4  10    0.70   22.10
  10  -4  10  -23.40   20.50
  10  -4  10  -30.90   20.30
  10   4  10  -33.70   23.70
  10   4  10   11.30   21.60
  11  -4  10   47.90   26.20
  11  -4  10  -35.90   30.60
  11   4  10  -22.60   22.90
  11   4  10   -1.30   27.40
  10  -5 -10  158.28   22.00
 -10  -5  10  127.89   23.10
 -10  -5  10  105.79   23.60
  10  -5 -10   95.99   24.50
  10   5 -10  163.18   27.40
  10   5 -10  115.89   21.20
 -10   5  10  128.39   21.10
  -9  -5  10   -1.10   18.40
  -9  -5  10   27.40   17.50
   9  -5 -10   34.60   16.60
   9  -5 -10    1.60   16.20
   9   5 -10   -9.40   17.90
   9   5 -10   20.50   23.60
  -9   5  10   23.10   16.10
  -9   5  10    4.20   18.00
   8  -5 -10   -6.00   14.70
   8  -5 -10    0.40   13.80
   8  -5 -10  -10.70   15.90
  -8  -5  10   20.10   14.20
   8   5 -10   16.90   14.10
   8   5 -10   18.10   20.60
  -8   5  10    4.20   15.50
  -8   5  10   -7.90   16.30
   7  -5 -10  327.27   34.00
   7  -5 -10  393.16   30.90
  -7  -5  10  366.56   31.10
   7  -5 -10  314.47   30.80
  -7   5  10  441.96   33.30
  -7   5  10  406.86   38.20
   7   5 -10  448.26   40.30
   7   5 -10  398.46   31.70
   6  -5 -10   67.39   12.80
   6  -5 -10   71.29   12.40
   6   5 -10   44.70   17.50
  -6   5  10   71.59   15.80
   6   5 -10   61.49   14.30
   5  -5 -10  138.49   19.80
  -5  -5  10  118.49   17.20
   5   5 -10  151.88   19.00
  -5   5  10  190.48   23.50
   5   5 -10  172.88   23.30
  -4  -5  10  993.20   58.39
   4  -5 -10 1013.50   56.99
   4   5 -10 1034.00   58.59
  -4   5  10 1021.00   58.99
   4   5 -10  909.01   61.09
  -3  -5  10  168.88   20.90
   3  -5 -10  150.58   16.20
   3  -5 -10  158.28   18.40
   3   5 -10  152.98   22.50
  -3   5  10  146.89   22.20
   3   5 -10  131.49   17.70
   2  -5 -10  119.19   13.50
  -2  -5  10   96.89   13.20
  -2  -5  10   83.89   13.20
   2   5 -10  103.09   16.10
   1  -5 -10  371.76   26.10
  -1  -5  10  353.26   27.80
  -1  -5  10  344.17   28.80
   1   5 -10  387.36   30.80
  -1   5  10  372.26   29.70
   0  -5  10  389.56   29.60
   0  -5 -10  377.06   27.00
   0  -5  10  366.56   29.10
   0   5  10  400.56   30.60
   0   5 -10  402.06   32.00
   1  -5  10   -7.00    9.60
   1  -5  10   19.70   11.00
  -1  -5 -10    6.50    9.60
  -1   5 -10   13.40   13.70
   1   5  10   10.10   12.10
   2  -5  10   97.19   13.60
   2  -5  10  100.19   14.10
   2  -5  10  102.49   13.40
  -2  -5 -10   90.09   12.60
   2   5  10  106.19   15.20
   2   5  10  102.69   13.80
  -2   5 -10  102.89   17.50
   3  -5  10   77.69   14.30
   3  -5  10   90.39   13.20
   3  -5  10   79.19   13.00
  -3  -5 -10   67.39   12.50
  -3  -5 -10   79.09   11.70
  -3   5 -10   66.19   17.00
   3   5  10   82.59   15.20
   3   5  10   70.69   12.80
  -4  -5 -10   11.90   10.70
   4  -5  10    4.30   14.10
   4  -5  10    9.90   10.10
   4  -5  10   27.50   11.80
  -4  -5 -10   19.30    9.90
   4   5  10    8.20   12.70
   4   5  10   13.50   13.00
  -5  -5 -10   53.09   13.40
   5  -5  10   75.19   15.10
   5  -5  10   50.49   15.10
  -5  -5 -10   71.69   12.70
   5   5  10  106.19   15.50
   5   5  10   84.39   16.40
  -6  -5 -10   94.09   14.50
   6  -5  10   91.69   15.70
   6  -5  10  138.89   20.80
   6   5  10  126.79   17.20
   6   5  10  124.59   18.60
  -7  -5 -10   -9.40   13.00
  -7  -5 -10  -10.60   18.00
   7  -5  10    7.70   18.80
   7  -5  10    6.60   15.70
   7   5  10  -12.70   17.80
   7   5  10    9.60   17.40
   7   5  10    0.90   18.20
   8  -5  10    9.20   19.60
   8  -5  10    9.50   19.50
   8   5  10   52.39   18.90
   8   5  10   -7.20   20.80
   8   5  10   48.50   19.60
   9  -5  10   59.19   21.60
   9   5  10   -6.90   22.70
   9   5  10   73.39   29.50
   9   5  10   45.80   21.20
  10  -5  10  -23.60   26.50
  10  -5  10   35.60   26.70
  10   5  10  -23.70   22.70
  10   5  10    0.00   23.30
   9  -6 -10  -22.50   22.30
   9  -6 -10  -12.20   18.90
  -9  -6  10    1.60   28.80
   9   6 -10   -2.80   20.60
  -9   6  10   -7.40   20.10
   9   6 -10   56.19   27.90
  -8  -6  10    6.90   21.50
   8  -6 -10    6.90   16.70
   8   6 -10    9.60   18.50
   8   6 -10   21.00   25.40
  -8   6  10   -3.50   19.30
   7  -6 -10   -1.00   15.80
  -7  -6  10   12.10   17.60
  -7   6  10   14.90   17.90
   7   6 -10   41.20   19.70
   7   6 -10   11.10   23.00
   6  -6 -10   47.90   18.90
   6  -6 -10   64.89   15.70
   6  -6 -10   35.90   13.10
   6   6 -10   43.00   20.30
  -6   6  10   87.59   17.90
   6   6 -10   70.39   19.20
   5  -6 -10   -9.30   14.30
   5  -6 -10  -16.80   11.40
  -5  -6  10  -19.70   19.20
  -5   6  10   11.10   15.90
   5   6 -10   -2.70   17.90
  -4  -6  10   50.29   16.70
   4  -6 -10   43.70   11.50
   4  -6 -10   46.20   13.90
   4   6 -10   58.09   18.20
  -4   6  10   42.10   15.40
   4   6 -10   78.89   18.70
   3  -6 -10   -9.10   11.30
   3   6 -10  -18.40   14.50
  -3   6  10  -11.70   15.10
   2  -6 -10   23.70   11.50
   2  -6 -10   27.70   11.40
  -2  -6  10   15.60   13.80
  -2   6  10   51.99   16.20
   2   6 -10   45.10   17.10
   1  -6 -10   20.10   11.00
  -1  -6  10   13.40   13.60
  -1  -6  10    6.50   12.80
   1   6 -10   40.60   17.70
  -1   6  10   17.70   14.10
   0  -6 -10   41.70   11.90
   0  -6  10   47.10   12.50
   0  -6  10   45.80   13.40
   0  -6 -10   59.99   11.40
   0   6 -10   50.29   18.20
   1  -6  10   17.50   13.90
  -1  -6 -10   24.90   11.40
   1  -6  10   21.50   12.80
  -1  -6 -10    5.90   11.00
  -1   6 -10   26.70   14.70
   1   6  10   25.00   16.20
   2  -6  10   65.29   14.70
  -2  -6 -10   54.79   13.40
   2  -6  10   57.69   13.90
   2  -6  10   64.19   14.60
  -2   6 -10   99.69   19.80
   2   6  10  114.49   18.00
   3  -6  10   19.50   15.30
   3  -6  10    1.90   13.50
   3  -6  10   12.00   13.80
  -3  -6 -10   27.90   12.60
  -3  -6 -10   20.00   11.80
   3   6  10   32.00   17.20
   3   6  10   23.40   15.50
  -3   6 -10   19.80   17.40
  -4  -6 -10    6.70   14.30
   4  -6  10   -2.90   15.30
   4  -6  10  -13.70   14.50
  -4  -6 -10    4.10   12.00
   4  -6  10  -23.80   15.30
   4   6  10   -5.10   16.80
   4   6  10    3.60   16.80
  -5  -6 -10   -2.30   17.90
   5  -6  10  -19.50   19.20
   5  -6  10  -12.90   16.10
   5  -6  10   -3.50   20.00
  -5  -6 -10    5.10   13.90
   5   6  10   -5.40   18.30
   5   6  10    5.60   16.20
   6  -6  10   16.10   19.80
  -6  -6 -10    1.50   14.90
  -6  -6 -10    3.50   25.10
   6  -6  10  -27.90   25.90
   6   6  10   11.60   20.30
   6   6  10    8.00   19.50
   7  -6  10    5.40   19.90
  -7  -6 -10    7.10   16.00
   7   6  10   -9.30   21.40
   7   6  10   28.30   21.20
   8  -6  10    7.10   21.80
   8   6  10   10.70   21.40
   8   6  10  -33.90   22.10
   6  -7 -10   -2.60   16.00
   6  -7 -10   13.30   15.60
  -6   7  10  -18.40   20.90
   6   7 -10  -19.90   21.70
   6   7 -10   43.90   24.80
   5  -7 -10    4.60   15.50
   5   7 -10   19.90   24.00
  -5   7  10   41.50   20.80
   5   7 -10   70.59   22.00
   4  -7 -10   27.40   14.40
   4   7 -10   81.29   23.30
  -4   7  10   39.80   22.00
   3  -7 -10   23.00   15.50
   3  -7 -10   31.40   20.70
  -3   7  10   46.20   17.60
   3   7 -10   27.70   22.10
   2  -7 -10   13.20   17.80
  -2  -7  10   -4.90   25.90
   2  -7 -10   -5.60   15.50
   2   7 -10    3.50   28.50
  -2   7  10   14.70   17.90
  -1  -7  10   79.79   23.20
   1  -7 -10   75.89   15.20
   1  -7 -10   67.39   18.00
  -1  -7  10   62.69   13.90
  -1   7  10   77.49   20.80
   0  -7 -10   49.00   15.30
   0  -7 -10   51.09   16.40
   0  -7  10   38.30   21.70
   0   7 -10  101.09   22.10
   0   7  10   78.49   20.40
   1  -7  10    3.70   24.10
   1  -7  10  -11.10   23.30
  -1  -7 -10  -10.30   15.90
  -1  -7 -10   -5.00   14.90
  -1   7 -10   21.80   20.50
   1   7  10   31.70   18.80
   2  -7  10   20.00   16.70
  -2  -7 -10   67.79   15.50
   2  -7  10   33.10   29.20
  -2   7 -10   50.99   20.80
   3  -7  10   68.59   17.70
  -3  -7 -10    1.20   15.90
  -3   7 -10   11.30   21.70
  -4  -7 -10    4.20   18.40
   4  -7  10    4.20   18.40
  -4   7 -10  -21.70   22.90
   4   7  10   25.80   22.10
   4   7  10    8.40   22.80
  -5  -7 -10   11.70   20.70
   5  -7  10   28.00   19.30
   5   7  10   37.90   23.20
   5   7  10   30.00   22.80
  -6  -7 -10   21.50   22.60
   6  -7  10   73.49   22.20
   6   7  10    3.50   25.70
   6   7  10   20.30   25.90
  -2   8  10   70.89   26.30
   2   8 -10   14.60   29.60
   1  -8 -10   15.00   18.50
  -1  -8  10  -24.50   17.30
   1   8 -10    6.60   26.80
  -1   8  10   36.60   21.70
   0  -8  10    5.50   18.30
   0  -8 -10   10.00   19.80
   0   8 -10   17.70   28.30
   0   8  10   -4.20   24.70
   1  -8  10   39.20   21.90
   1  -8  10   51.39   20.20
  -1  -8 -10   54.89   20.30
  -1   8 -10   64.99   27.00
   1   8  10   45.50   26.60
  13   0 -11   17.20   18.80
 -13   0  11   -6.20   17.20
 -13   0  11   20.90   23.00
  13   0 -11  -25.70   16.00
 -12   0  11  -25.60   21.60
  12   0 -11   -7.30   14.20
  11   0 -11  -12.90   17.10
 -11   0  11    0.10   23.70
 -10   0  11   -6.40   15.40
  10   0 -11    4.10    9.20
  10   0 -11    7.60   12.60
  -9   0  11    0.70   13.90
   9   0 -11    4.60    9.80
   9   0 -11    5.30    8.80
   8   0 -11    9.30    8.00
  -8   0  11   30.20   12.30
   8   0 -11    8.00    9.20
   7   0 -11   -5.50    7.80
   7   0 -11   -5.70    5.80
  -7   0  11    6.20   11.60
  -6   0  11    4.50    9.80
   6   0 -11   -5.80    8.50
   6   0 -11   -1.20    6.00
   5   0 -11  -11.00    6.30
  -5   0  11   -5.00    6.30
  -5   0  11   -5.90    8.10
   5   0 -11   -0.90    5.40
   5   0 -11   -2.50    6.40
   4   0 -11    0.20    4.80
   4   0 -11    0.20    5.90
  -4   0  11    3.10    6.20
  -4   0  11   -0.50    7.80
   4   0 -11    3.10    5.60
  -3   0  11    0.90    6.60
  -3   0  11    1.40    5.70
   3   0 -11    2.20    6.10
   3   0 -11   -0.20    4.70
   2   0 -11   -2.80    4.90
  -2   0  11    3.50    5.50
  -2   0  11    1.90    5.80
   1   0 -11   -2.70    4.60
  -1   0  11   -2.80    6.40
  -1   0  11    0.10    5.50
   0   0 -11    6.30    5.20
   0   0  11    2.20    5.80
   1   0  11    0.70    6.20
  -1   0 -11    4.00    5.80
  -1   0 -11    9.90    5.70
   1   0  11   -0.20    5.60
   2   0  11    3.50    6.80
  -2   0 -11    5.00    6.10
   2   0  11    2.20    6.40
  -2   0 -11    9.90    6.00
   3   0  11   -3.10    7.60
   3   0  11   -1.30    7.30
  -3   0 -11    1.50    7.00
  -4   0 -11    7.40    7.80
   4   0  11  -10.30    8.30
   4   0  11    3.80    8.50
  -5   0 -11   -0.60    7.50
   5   0  11   -5.60    9.10
   5   0  11    0.40    9.20
   6   0  11    6.30   10.40
   6   0  11    0.20    9.90
  -6   0 -11   -3.50    9.10
   7   0  11    1.90   12.10
   7   0  11    4.90   12.10
  -7   0 -11   -9.00   10.10
   8   0  11   -4.70   14.10
  -8   0 -11  -14.60   11.70
   8   0  11  -14.10   10.80
   8   0  11    4.30   14.00
   9   0  11    6.50   15.00
   9   0  11   -0.30   15.80
   9   0  11   14.50   13.60
  10   0  11  -20.50   17.20
  10   0  11  -23.80   21.10
 -10   0 -11  -10.50   14.80
  10   0  11    9.50   19.60
  11   0  11   -3.20   20.30
 -11   0 -11  -12.60   27.50
  11   0  11   -1.70   32.70
  12   0  11   67.69   25.50
  12   0  11   -0.70   22.70
  12   0  11   -0.10   26.50
  13  -1 -11  -24.40   16.50
  13  -1 -11    8.80   20.10
 -13  -1  11  -14.40   18.40
 -13  -1  11  -13.80   23.10
  13   1 -11   37.40   30.20
 -13   1  11    0.80   24.80
 -12  -1  11   23.30   21.70
  12  -1 -11   54.19   15.60
 -12  -1  11   -5.20   14.10
  12  -1 -11   38.40   16.00
 -12   1  11   15.90   21.40
  12   1 -11   32.60   26.90
 -11  -1  11  207.68   29.30
 -11  -1  11  242.58   26.40
  11  -1 -11  258.97   26.50
  11  -1 -11  177.18   25.20
  11   1 -11  314.97   40.90
  11   1 -11  163.98   23.30
 -11   1  11  279.07   40.10
 -10  -1  11  220.68   35.70
  10  -1 -11  171.18   22.00
  10  -1 -11  222.78   28.60
 -10  -1  11  185.88   21.00
  10  -1 -11  254.47   22.70
  10   1 -11  255.07   33.90
 -10   1  11  150.28   21.20
  10   1 -11  200.88   28.40
   9  -1 -11   -1.60   10.50
  -9  -1  11   -4.20   14.20
   9  -1 -11  -10.40    9.10
   9   1 -11   -6.20   14.20
  -9   1  11   -2.80   14.70
   9   1 -11  -18.20   11.30
  -8  -1  11   10.50   13.00
   8  -1 -11    8.80    9.10
   8  -1 -11   -0.30   10.20
  -8   1  11   20.80   12.80
   8   1 -11   20.90   13.20
   8   1 -11   10.00    9.50
   7  -1 -11   71.39    9.80
  -7  -1  11   62.69   13.10
   7  -1 -11   55.49   10.20
   7   1 -11   75.39   12.20
  -7   1  11   69.19   12.80
   7   1 -11   54.69   10.70
   6  -1 -11  118.29   18.50
  -6  -1  11  184.28   22.10
   6  -1 -11  187.98   15.60
   6   1 -11  154.78   17.80
  -6   1  11  182.48   22.80
  -5  -1  11 1086.99   61.39
   5  -1 -11 1043.80   58.99
   5  -1 -11 1146.69   60.79
  -5   1  11 1086.59   61.49
   5   1 -11 1033.00   59.49
   5   1 -11 1107.39   60.89
   4  -1 -11 1943.21   95.59
  -4  -1  11 1701.63   96.89
  -4  -1  11 1691.03   94.59
   4  -1 -11 1982.60   96.79
   4   1 -11 1788.82   94.69
   4   1 -11 1742.83   95.49
  -4   1  11 1654.43   95.49
   4   1 -11 1932.01   96.69
  -4   1  11 1722.73   97.19
   3  -1 -11  403.56   22.30
  -3  -1  11  361.16   21.50
  -3  -1  11  331.27   25.10
  -3  -1  11  379.46   22.10
   3   1 -11  340.57   22.30
  -3   1  11  332.37   23.00
   3   1 -11  410.86   21.50
   3   1 -11  361.36   24.90
  -3   1  11  326.97   25.20
  -2  -1  11  485.95   27.30
   2  -1 -11  494.25   27.90
  -2  -1  11  490.45   27.90
  -2  -1  11  475.75   29.80
   2   1 -11  477.65   27.20
   2   1 -11  464.05   27.70
  -2   1  11  478.65   30.00
  -2   1  11  460.45   28.20
  -1  -1  11 2153.38  120.89
   1  -1 -11 2383.66  120.29
  -1  -1  11 2207.38  119.89
  -1  -1  11 2379.06  119.89
   1   1 -11 2474.55  120.09
  -1   1  11 2099.99  120.29
  -1   1  11 2250.67  121.29
   0  -1  11    4.10    5.40
   0  -1  11    4.60    5.40
   0  -1 -11    1.30    5.30
   0  -1 -11    0.30    4.90
   0  -1  11   -0.10    5.30
   0   1  11    1.00    5.90
  -1  -1 -11   63.49    7.50
   1  -1  11   49.60    7.30
   1  -1  11   55.89    7.90
  -1  -1 -11   52.49    7.10
  -1   1 -11   50.39    6.50
   1   1  11   50.59    7.80
   1   1  11   54.19    7.30
  -2  -1 -11 1150.28   59.79
   2  -1  11 1031.60   59.79
  -2  -1 -11 1148.89   59.79
   2  -1  11 1076.69   60.09
   2   1  11 1071.59   59.59
  -2   1 -11 1163.18   59.49
   2   1  11 1066.59   60.19
  -3  -1 -11    3.20    5.70
   3  -1  11    2.00    7.60
  -3  -1 -11    1.60    7.20
   3  -1  11    1.70    7.10
   3   1  11   -5.30    6.70
  -3   1 -11    2.10    6.60
   3   1  11    2.90    7.80
  -4  -1 -11   31.30    9.10
   4  -1  11   25.40    9.10
   4  -1  11   32.70    9.70
  -4   1 -11   31.20    8.20
   4   1  11   22.20    8.30
   4   1  11   24.30    9.20
   5  -1  11 1301.17   73.79
   5  -1  11 1325.97   73.89
  -5  -1 -11 1383.26   73.49
   5   1  11 1371.76   73.79
  -5   1 -11 1320.07   73.09
   5   1  11 1318.77   73.59
  -6  -1 -11   65.79   11.60
   6  -1  11   64.59   12.50
   6  -1  11   51.09   12.70
   6   1  11   46.80   12.30
   6   1  11   47.50   12.00
  -6   1 -11   42.40   10.10
   7  -1  11   41.50   13.50
  -7  -1 -11   27.00   11.70
   7  -1  11   46.20   12.70
   7   1  11   30.30   12.40
   7   1  11   21.80   12.50
  -7   1 -11   37.20   11.90
   8  -1  11  160.98   19.90
  -8  -1 -11  115.19   15.40
   8  -1  11  176.08   24.70
   8  -1  11  152.08   18.50
   8   1  11  171.68   24.20
   8   1  11  131.59   18.80
  -8   1 -11  113.69   15.10
   9  -1  11   27.20   12.90
   9  -1  11    6.40   17.80
   9  -1  11   18.10   16.10
   9  -1  11    3.50   15.30
   9   1  11  -16.00   13.60
  -9   1 -11  -22.60   11.90
   9   1  11  -15.70   15.00
   9   1  11   17.90   15.90
  10  -1  11   61.49   20.00
  10  -1  11   84.49   21.40
 -10  -1 -11  113.99   20.00
  10  -1  11   96.79   17.90
  10   1  11  123.39   21.90
  10   1  11  105.99   18.50
 -10   1 -11   87.79   18.70
  11  -1  11  132.69   22.80
  11  -1  11   78.59   29.80
  11  -1  11  152.68   26.50
  11  -1  11  172.08   25.10
  11   1  11  160.08   24.80
  11   1  11  162.78   25.60
  12  -1  11   37.40   27.50
  12  -1  11   29.80   21.80
  12  -1  11   13.50   23.70
  12   1  11   46.90   24.00
  12   1  11   23.60   24.50
 -12  -2  11  -27.40   17.30
  12  -2 -11   29.90   15.10
  12  -2 -11   30.60   15.00
 -12  -2  11   27.60   20.40
  12   2 -11    4.00   29.30
 -12   2  11   18.10   21.30
  11  -2 -11  -23.00   13.20
 -11  -2  11  -18.60   13.90
 -11  -2  11    1.90   19.10
  11  -2 -11  -12.10   14.50
  11  -2 -11  -21.70   22.60
  11   2 -11    0.50   17.10
 -11   2  11   -7.10   19.20
  10  -2 -11   38.90   12.30
  10  -2 -11   52.99   13.70
  10  -2 -11   12.30   14.50
 -10  -2  11   20.40   12.50
 -10  -2  11    5.30   14.70
 -10   2  11    4.10   16.80
  10   2 -11   28.70   19.40
  10   2 -11    8.20   14.30
   9  -2 -11  119.69   13.20
   9  -2 -11   57.49   13.60
  -9  -2  11   74.39   16.80
  -9  -2  11  107.39   13.40
   9  -2 -11   94.89   13.60
   9   2 -11  126.19   18.30
  -9   2  11   83.19   16.80
   9   2 -11  100.99   13.30
   8  -2 -11   11.40   10.30
  -8  -2  11   22.80   13.10
   8  -2 -11   16.70    8.50
   8   2 -11   13.90   10.40
  -8   2  11   13.70   14.00
   8   2 -11   22.30   14.10
   7  -2 -11    7.20    9.50
  -7  -2  11   15.60   11.90
   7  -2 -11   10.10    8.50
   7   2 -11   13.30    9.40
  -7   2  11   25.80   10.90
   7   2 -11   27.20   11.60
   6  -2 -11  454.35   30.10
  -6  -2  11  436.66   32.50
   6   2 -11  407.56   30.20
  -6   2  11  439.76   33.10
   5  -2 -11    1.70    7.70
  -5  -2  11   -3.40    8.40
   5  -2 -11    5.70    7.20
   5   2 -11    3.00    7.20
  -5   2  11    5.70    9.30
   5   2 -11    7.70    8.80
   4  -2 -11   -0.10    6.30
   4  -2 -11    2.00    6.50
  -4  -2  11    2.40    6.40
  -4  -2  11    3.50    7.90
   4   2 -11   -7.60    7.00
  -4   2  11    2.10    7.20
   4   2 -11   -5.70    6.90
  -4   2  11    2.30    8.00
  -3  -2  11  481.15   28.60
   3  -2 -11  524.25   28.20
  -3  -2  11  471.45   27.70
  -3  -2  11  475.85   30.10
  -3   2  11  475.35   30.90
   3   2 -11  409.66   28.60
  -3   2  11  431.46   28.80
  -2  -2  11   28.00    7.10
  -2  -2  11   22.70    5.50
  -2  -2  11   27.30    7.20
   2  -2 -11   27.50    6.10
  -2  -2  11   25.40    6.50
   2   2 -11   22.20    7.20
  -2   2  11   18.40    7.10
  -2   2  11   32.00    7.70
   1  -2 -11   81.79   11.10
  -1  -2  11   87.99   13.40
  -1  -2  11   72.09   10.10
  -1  -2  11   97.39   11.90
  -1  -2  11   75.89   10.00
  -1  -2  11   81.49   12.70
  -1   2  11   65.79    9.30
  -1   2  11   93.29   13.00
   0  -2  11  886.71   49.30
   0  -2 -11  920.11   49.40
   0  -2 -11  952.20   48.50
   0  -2  11  933.41   49.99
   0  -2  11  889.61   48.90
   0  -2  11  825.92   48.60
   0   2  11  859.01   49.70
  -1  -2 -11   -0.40    6.10
   1  -2  11    1.80    6.90
  -1  -2 -11   -3.50    5.90
   1  -2  11    0.30    6.10
   1  -2  11    6.80    6.20
   1  -2  11    3.70    6.20
   1   2  11    0.90    7.30
   2  -2  11   13.90    7.20
   2  -2  11   16.80    7.60
  -2  -2 -11   13.00    6.40
  -2  -2 -11   10.90    6.60
   2   2  11   15.60    7.50
   3  -2  11  539.95   33.60
   3  -2  11  526.05   33.20
  -3  -2 -11  539.55   32.20
  -3  -2 -11  554.14   32.40
   3   2  11  542.15   33.10
  -3   2 -11  564.54   32.10
   4  -2  11   60.09   10.10
  -4  -2 -11   38.10    8.90
  -4  -2 -11   49.60    8.10
   4   2  11   49.40   10.10
  -4   2 -11   28.70    8.30
   5  -2  11    7.20    9.30
  -5  -2 -11    0.80    8.40
   5  -2  11   16.50   10.40
   5   2  11   -2.90    9.70
  -5   2 -11    5.50    7.40
   5   2  11    1.60   10.20
   6  -2  11  293.57   25.00
   6  -2  11  325.67   27.60
  -6  -2 -11  289.57   23.80
  -6   2 -11  305.57   23.00
   6   2  11  304.67   26.00
   6   2  11  280.17   26.30
  -7  -2 -11   -1.10   11.80
   7  -2  11   -2.60   12.40
   7  -2  11    1.20   13.10
   7   2  11    0.00   12.40
   7   2  11   -8.30   12.30
  -7   2 -11   -6.50   11.10
   8  -2  11    5.20   12.40
   8  -2  11   -9.00   11.80
  -8  -2 -11    6.80   11.30
   8  -2  11    7.20   15.70
   8   2  11    6.30   13.90
   8   2  11   11.20   15.20
  -8   2 -11   15.40   10.30
   9  -2  11   38.10   18.50
   9  -2  11   36.30   15.10
  -9  -2 -11   41.80   16.30
   9  -2  11   37.90   16.00
  -9   2 -11   34.50   14.20
   9   2  11   20.90   18.60
   9   2  11   36.50   16.80
   9   2  11   26.90   14.70
  10  -2  11   58.99   19.30
  10  -2  11   23.20   18.10
  10  -2  11    9.10   18.50
 -10  -2 -11    8.70   21.50
  10   2  11   54.29   19.30
  10   2  11   23.80   19.30
  10   2  11   -9.80   18.30
 -10   2 -11   -2.30   19.80
  11  -2  11   18.90   28.80
  11  -2  11  -15.10   22.20
  11   2  11    0.50   21.90
  11   2  11  -13.50   22.00
  12  -2  11   77.49   25.30
  12   2  11   57.69   32.20
  12   2  11   78.59   25.20
 -12  -3  11   13.40   21.30
  12  -3 -11   10.00   18.90
  12  -3 -11  -12.70   19.00
 -12   3  11   17.10   23.90
  12   3 -11   61.49   31.10
 -11  -3  11   61.09   20.60
  11  -3 -11   78.69   17.60
 -11  -3  11   81.39   18.40
  11  -3 -11   59.49   26.30
  11  -3 -11  108.59   16.50
  11   3 -11   80.49   26.60
 -11   3  11   67.39   20.90
  11   3 -11   67.29   20.90
  10  -3 -11   88.99   15.30
  10  -3 -11   93.39   16.10
 -10  -3  11  105.09   20.00
 -10  -3  11   57.69   14.90
  10  -3 -11   41.20   17.00
 -10   3  11   93.79   19.10
  10   3 -11   66.69   17.70
   9  -3 -11    7.30   11.30
   9  -3 -11    7.10   11.90
  -9  -3  11   23.50   12.70
   9  -3 -11    3.70   12.50
  -9  -3  11    3.50   14.90
  -9   3  11    2.30   15.30
   9   3 -11    7.50   14.20
   9   3 -11    3.30   17.60
  -8  -3  11   -2.50   14.20
   8  -3 -11   12.00   10.50
   8  -3 -11   24.90    9.90
   8  -3 -11    3.40   10.10
  -8  -3  11   -4.80   10.40
   8   3 -11    2.70   12.20
  -8   3  11    0.10   14.40
   8   3 -11   -0.30   14.40
   7  -3 -11   -0.20    9.10
   7  -3 -11   -3.50    9.60
  -7  -3  11   -3.20    8.50
   7  -3 -11    1.90    8.40
  -7  -3  11   -7.10   12.00
   7   3 -11    6.90   12.90
  -7   3  11   -8.20   12.80
   7   3 -11   -7.60    8.80
  -7   3  11   18.70    9.10
   6  -3 -11   76.39   11.60
  -6  -3  11   97.29   10.50
   6  -3 -11  105.29   13.20
   6  -3 -11   80.49   11.10
  -6  -3  11   73.79   12.90
   6   3 -11   97.39   13.90
  -6   3  11  109.39   14.50
  -6   3  11   76.59   13.30
  -5  -3  11  341.97   28.00
   5  -3 -11  336.07   24.50
   5  -3 -11  337.17   22.80
   5   3 -11  336.57   27.10
  -5   3  11  377.26   28.80
  -5   3  11  387.56   24.80
   5   3 -11  357.16   26.00
  -4  -3  11  260.47   23.30
   4  -3 -11  257.77   19.70
  -4  -3  11  275.27   20.40
   4   3 -11  293.37   22.10
  -4   3  11  272.27   25.40
   4   3 -11  260.77   22.80
  -3  -3  11  106.39   16.20
  -3  -3  11   95.49   14.40
  -3  -3  11   66.79    9.90
  -3   3  11   66.99   10.00
   3   3 -11   62.49   10.70
  -3   3  11   63.19   10.60
  -2  -3  11  293.47   20.20
  -2  -3  11  270.47   17.70
  -2  -3  11  288.97   20.80
   2  -3 -11  264.37   19.40
   2   3 -11  259.87   21.50
  -2   3  11  269.97   21.40
  -2   3  11  268.57   23.20
   1  -3 -11  199.18   16.00
  -1  -3  11  186.78   16.40
  -1  -3  11  177.98   14.70
  -1  -3  11  202.88   17.00
  -1   3  11  183.68   18.00
  -1   3  11  180.98   19.70
   0  -3  11   46.80    7.80
   0  -3  11   49.70    8.30
   0  -3 -11   53.39    7.70
   0  -3  11   51.69    8.90
   0   3  11   53.49    9.80
  -1  -3 -11  262.87   18.40
   1  -3  11  267.57   20.30
  -1  -3 -11  256.87   18.20
   1  -3  11  229.68   19.30
   1  -3  11  249.38   18.90
   1   3  11  265.87   20.10
  -2  -3 -11   77.59    9.30
   2  -3  11   71.79   10.00
   2  -3  11   57.99    9.20
   2  -3  11   71.79   12.20
  -2  -3 -11   73.09    9.20
   2   3  11   72.09   10.60
  -3  -3 -11   76.69    9.80
   3  -3  11   68.49   11.70
  -3  -3 -11  107.09   13.90
   3  -3  11   69.79   10.80
   3   3  11   72.59   11.00
  -4  -3 -11  204.78   18.70
   4  -3  11  230.98   21.40
   4  -3  11  186.48   19.30
   4   3  11  196.08   20.50
  -5  -3 -11  154.18   18.60
   5  -3  11  144.49   16.10
  -5  -3 -11  143.29   16.40
   5  -3  11  155.78   18.90
   5   3  11  159.18   20.50
   5   3  11  119.49   14.90
   6  -3  11  222.38   23.30
   6  -3  11  268.57   26.80
  -6  -3 -11  236.58   20.80
  -6  -3 -11  256.97   23.20
   6   3  11  270.37   26.30
   6   3  11  218.78   25.20
   7  -3  11   99.49   16.70
   7  -3  11   86.49   14.20
   7  -3  11   98.49   14.10
  -7  -3 -11   83.99   13.70
   7   3  11   94.19   15.70
  -7   3 -11  112.79   14.20
   7   3  11  101.39   16.80
   8  -3  11    8.80   17.30
  -8  -3 -11   -1.60   13.20
   8  -3  11  -17.10   15.50
   8  -3  11   -1.30   12.80
  -8   3 -11    1.40   12.50
   8   3  11   22.40   18.00
   8   3  11   27.00   15.60
   8   3  11   -7.60   14.00
   9  -3  11   -7.80   14.50
   9  -3  11   -9.60   15.90
  -9  -3 -11   17.80   16.40
   9   3  11   11.40   17.00
   9   3  11   13.20   17.70
  10  -3  11   56.09   19.10
  10  -3  11   93.69   22.10
  10  -3  11   46.00   21.50
  10   3  11   59.19   21.50
  10   3  11   43.20   23.30
  11  -3  11   59.79   21.90
  11  -3  11   18.10   37.50
  11  -3  11   21.00   24.10
  11   3  11   44.70   23.60
 -11  -4  11  -16.30   23.30
  11  -4 -11   -4.80   18.10
 -11  -4  11  -33.60   19.70
  11   4 -11   17.10   29.70
  11   4 -11  -15.80   22.10
 -11   4  11    7.80   21.50
  10  -4 -11   17.70   18.20
 -10  -4  11   24.80   19.20
  10  -4 -11  -17.00   17.20
  10  -4 -11   32.50   16.40
 -10  -4  11   16.40   17.00
  10   4 -11   33.70   24.00
  10   4 -11    7.20   16.20
   9  -4 -11  100.69   14.90
   9  -4 -11  143.29   15.50
  -9  -4  11  107.39   19.70
   9  -4 -11   82.29   16.10
  -9  -4  11  103.59   16.50
  -9   4  11   76.09   20.50
  -9   4  11  166.68   23.60
   9   4 -11  114.39   17.90
  -8  -4  11    5.90   12.10
   8  -4 -11  -18.60   11.20
   8  -4 -11   -3.50   11.60
   8  -4 -11    9.00   11.90
  -8  -4  11    6.00   15.00
   8   4 -11   -3.50   12.30
  -8   4  11    5.70   12.30
  -8   4  11   17.20   14.50
   8   4 -11    3.50   16.90
   7  -4 -11   81.79   12.20
  -7  -4  11   57.09   14.80
   7  -4 -11   63.89   12.60
   7  -4 -11   60.19   13.00
   7   4 -11   75.49   13.80
   7   4 -11   71.69   17.20
  -7   4  11   58.39   14.30
  -7   4  11   92.69   13.60
   6  -4 -11  286.57   21.00
   6  -4 -11  233.08   22.30
  -6  -4  11  242.08   21.60
   6  -4 -11  198.38   23.30
   6   4 -11  247.38   28.20
  -6   4  11  255.77   29.00
  -6   4  11  262.57   24.20
   6   4 -11  213.28   22.30
   5  -4 -11   -0.40    9.10
  -5  -4  11   -2.60   11.90
   5   4 -11    6.60   12.60
  -5   4  11   -6.30   10.60
  -5   4  11   -8.80   10.90
   5   4 -11    4.00   11.40
  -4  -4  11   61.99   12.70
   4  -4 -11   81.89   11.10
   4   4 -11   74.29   13.40
  -4   4  11   70.89   11.90
  -4   4  11   51.39   11.70
   4   4 -11   66.89   11.90
  -3  -4  11  321.87   25.50
  -3  -4  11  367.86   24.90
   3  -4 -11  324.17   23.60
  -3   4  11  297.97   26.50
   3   4 -11  332.67   26.20
  -3   4  11  341.17   27.30
   3   4 -11  366.36   27.40
  -2  -4  11  121.59   16.30
  -2  -4  11   81.99   11.70
   2  -4 -11   88.19   10.40
  -2  -4  11  112.69   15.80
  -2   4  11  107.59   13.80
   2   4 -11   88.29   13.10
   2   4 -11   95.89   13.60
  -1  -4  11   50.09    9.90
   1  -4 -11   59.99    9.10
  -1  -4  11   65.09   16.00
  -1   4  11   44.20    9.70
   1   4 -11   51.99   12.40
  -1   4  11   59.29   11.50
   0  -4 -11  278.07   20.40
   0  -4  11  259.47   21.70
   0  -4  11  273.27   21.30
   0   4 -11  263.87   24.50
   0   4  11  284.47   23.80
   0   4  11  260.77   25.00
   1  -4  11  275.17   21.50
   1  -4  11  253.17   21.10
  -1  -4 -11  262.87   19.90
   1  -4  11  259.97   21.40
   1   4  11  252.87   23.00
  -2  -4 -11  218.38   18.50
   2  -4  11  198.98   21.10
  -2  -4 -11  224.98   19.20
   2  -4  11  253.97   21.00
   2  -4  11  229.18   20.20
   2   4  11  223.28   21.60
   3  -4  11  575.04   38.90
  -3  -4 -11  603.34   36.90
   3  -4  11  649.04   38.30
   3  -4  11  599.84   38.50
  -3  -4 -11  615.34   36.50
   3   4  11  595.84   38.40
   4  -4  11  221.08   23.70
  -4  -4 -11  272.77   21.20
   4  -4  11  258.57   25.20
  -4  -4 -11  289.47   22.40
   4   4  11  260.47   23.90
   4   4  11  218.48   24.60
   5  -4  11   21.50   13.60
  -5  -4 -11  -18.80    8.90
   5  -4  11   -1.60   10.80
  -5  -4 -11    0.00   10.30
   5   4  11    0.00   12.60
   5   4  11    6.40   12.30
  -6  -4 -11  356.56   27.50
   6  -4  11  421.06   33.90
  -6  -4 -11  357.66   27.90
   6  -4  11  363.16   29.30
   6   4  11  362.86   30.90
   6   4  11  387.86   33.40
   7  -4  11   56.19   14.00
  -7  -4 -11   39.60   12.50
   7  -4  11   21.00   13.80
   7  -4  11   31.20   17.10
   7   4  11   33.40   15.20
   7   4  11   55.49   16.80
   8  -4  11  -13.70   14.90
  -8  -4 -11  -22.30   18.10
   8  -4  11    6.10   14.80
   8   4  11    0.70   17.70
   8   4  11   20.60   17.60
   8   4  11   20.60   18.40
  -9  -4 -11   36.80   30.10
   9  -4  11   41.70   20.80
   9  -4  11   74.69   21.20
   9  -4  11   33.20   17.60
   9   4  11   92.39   21.00
   9   4  11   96.89   21.60
   9   4  11   52.69   21.40
  10  -4  11    9.90   23.40
  10  -4  11   35.20   23.80
  10   4  11   24.90   31.70
  10   4  11   34.90   22.00
 -10  -5  11  -15.90   20.80
  10  -5 -11  -16.70   26.40
  10  -5 -11   -7.60   18.50
 -10  -5  11    1.80   21.80
 -10   5  11   -9.90   20.90
 -10   5  11   -9.80   17.90
  10   5 -11   17.50   26.70
  10   5 -11  -27.60   19.90
   9  -5 -11   32.70   16.80
  -9  -5  11   12.00   16.10
   9  -5 -11   -5.50   18.00
  -9   5  11   44.00   18.00
   9   5 -11   23.90   25.80
  -9   5  11    6.80   18.50
   9   5 -11  -28.50   19.70
  -8  -5  11   29.70   14.50
   8  -5 -11   11.40   14.90
   8  -5 -11   -4.00   16.10
   8  -5 -11   13.80   14.70
   8   5 -11   19.70   20.00
  -8   5  11   26.60   16.30
  -8   5  11  -11.00   17.30
  -7  -5  11    7.80   14.40
   7  -5 -11    1.20   12.80
   7  -5 -11   -5.40   13.30
   7  -5 -11   -2.80   13.60
   7   5 -11   43.90   15.90
  -7   5  11   -8.80   16.60
   7   5 -11   63.09   32.70
  -7   5  11   21.80   14.80
   6  -5 -11   27.60   11.90
   6  -5 -11    7.80   13.60
   6   5 -11   14.60   14.50
  -6   5  11   18.40   14.40
  -6   5  11    6.50   13.60
   6   5 -11    7.70   17.40
  -5  -5  11  -13.50   13.90
   5  -5 -11  -14.80   10.60
  -5   5  11   -7.80   12.30
   5   5 -11   20.00   15.20
   5   5 -11   -6.00   14.30
  -5   5  11   13.30   11.90
   4  -5 -11  138.19   18.30
  -4  -5  11  104.79   15.10
   4   5 -11  134.59   18.70
  -4   5  11   99.69   14.00
  -4   5  11  147.59   22.40
   4   5 -11  187.28   24.30
   3  -5 -11   79.99   11.40
  -3  -5  11   69.69   13.30
  -3  -5  11   54.79   12.10
   3   5 -11   87.09   16.00
   3   5 -11   79.09   15.40
  -3   5  11   86.99   14.80
  -2  -5  11   33.20   11.90
  -2  -5  11    6.50   11.20
   2  -5 -11   19.10    9.70
   2   5 -11   39.30   13.50
  -1  -5  11   21.50   12.00
   1  -5 -11   33.20   10.30
  -1  -5  11   37.00   10.70
   1   5 -11   46.40   14.50
  -1   5  11   45.20   13.90
   0  -5  11   38.40   10.70
   0  -5 -11   39.50   10.50
   0  -5  11   27.30   10.50
   0   5 -11   37.60   14.10
   0   5  11   56.09   13.50
   1  -5  11   20.90    9.80
   1  -5  11   23.30   11.60
   1  -5  11    6.10   11.60
  -1  -5 -11   15.70    9.90
   1   5  11   18.20   13.10
  -1   5 -11   15.60   14.80
  -2  -5 -11  -15.30    9.70
   2  -5  11    5.40   11.00
   2  -5  11  -26.70   11.10
  -2  -5 -11   -6.10   10.00
   2  -5  11   -1.60   11.30
   2   5  11    0.20   13.20
  -2   5 -11   -4.20   14.70
   3  -5  11    0.30   10.90
   3  -5  11   20.30   12.50
   3  -5  11    3.90   10.60
  -3  -5 -11   25.50   10.50
  -3  -5 -11   -6.90   10.70
   3   5  11   23.60   13.70
   4  -5  11    3.70   13.50
   4  -5  11   20.30   11.70
  -4  -5 -11   -3.00   11.10
   4  -5  11  -13.80   12.20
  -4  -5 -11   -7.70   10.60
   4   5  11    3.80   14.20
   4   5  11   12.60   14.30
  -5  -5 -11    0.70   11.30
   5  -5  11  -19.50   12.60
  -5  -5 -11  -15.30   12.30
   5  -5  11    3.70   14.70
   5   5  11  -10.20   14.60
   5   5  11    4.60   14.40
   6  -5  11   43.30   16.90
  -6  -5 -11   43.90   12.40
   6  -5  11   81.79   18.80
  -6  -5 -11   75.09   15.60
   6   5  11   61.89   17.60
   6   5  11   49.00   18.60
  -7  -5 -11   31.20   13.80
   7  -5  11   16.20   17.80
  -7  -5 -11  -19.10   18.00
   7  -5  11   -0.70   20.00
   7   5  11   15.80   19.30
   7   5  11  -11.10   17.20
   7   5  11    3.00   18.90
   8  -5  11  -27.80   23.10
   8  -5  11  -44.10   20.00
   8   5  11   27.40   21.40
   8   5  11   -0.70   19.30
   8   5  11    1.80   20.30
   9  -5  11   22.70   22.40
   9   5  11  -43.50   25.40
   9   5  11   21.70   21.80
   9   5  11   12.80   27.90
  -8  -6  11   -8.90   23.80
   8  -6 -11   32.40   18.20
   8   6 -11   24.30   20.00
   8   6 -11   53.99   26.30
  -8   6  11   80.79   19.10
   7  -6 -11    1.00   15.50
  -7  -6  11   -2.10   18.40
   7   6 -11   -2.70   23.00
   7   6 -11   45.70   19.30
  -7   6  11    1.10   17.50
   6  -6 -11   34.20   14.90
   6  -6 -11   68.59   16.60
   6  -6 -11   24.80   22.50
   6   6 -11   78.59   23.00
   6   6 -11   89.99   19.40
  -6   6  11   93.79   18.70
  -5  -6  11   36.00   23.40
   5  -6 -11   37.80   17.00
   5  -6 -11   42.50   13.10
   5   6 -11   41.00   20.90
  -5   6  11   52.59   17.80
   5   6 -11   42.70   19.90
   4  -6 -11  119.29   17.70
   4  -6 -11  106.49   14.60
  -4  -6  11   67.49   18.50
   4   6 -11  114.09   20.10
   4   6 -11  126.39   33.60
  -4   6  11  131.69   18.00
  -3  -6  11   -3.10   14.70
   3  -6 -11   14.60   11.80
   3   6 -11   17.40   17.50
  -3   6  11   37.10   15.40
   2  -6 -11  172.48   22.40
  -2  -6  11  216.58   27.30
   2   6 -11  246.78   31.20
  -2   6  11  203.08   27.60
  -1  -6  11   28.80   15.30
  -1  -6  11   69.09   14.50
   1  -6 -11   69.99   12.40
   1   6 -11   71.99   17.80
   0  -6 -11   53.99   12.50
   0  -6  11   70.29   14.00
   0  -6  11   66.69   15.10
   0   6 -11   82.39   19.60
   0   6  11   75.49   18.30
   1  -6  11   84.49   13.90
   1  -6  11   65.49   15.60
  -1  -6 -11   55.99   13.30
   1  -6  11   49.00   15.50
  -1   6 -11   89.09   19.90
   1   6  11   94.29   19.30
   2  -6  11   63.69   14.20
   2  -6  11   49.70   13.60
  -2  -6 -11    9.90   12.20
   2  -6  11    8.40   13.60
   2   6  11   26.00   17.30
  -2   6 -11   41.40   20.10
   3  -6  11  118.39   19.00
  -3  -6 -11  138.19   16.70
  -3  -6 -11  143.59   17.70
   3  -6  11  199.68   26.60
   3  -6  11  106.19   18.50
   3   6  11  182.08   21.70
  -3   6 -11  159.88   24.20
   4  -6  11   58.39   18.60
   4  -6  11   88.19   20.00
  -4  -6 -11   46.70   14.80
   4  -6  11   96.89   29.40
  -4  -6 -11   62.89   16.30
   4   6  11  102.09   20.30
  -5  -6 -11   21.10   18.40
   5  -6  11    7.20   20.60
  -5  -6 -11  -16.30   15.20
   5  -6  11  -24.00   22.20
   5  -6  11    5.30   18.70
   5   6  11    1.70   18.10
   5   6  11    8.00   19.40
   6  -6  11   39.40   19.50
  -6  -6 -11    4.70   15.40
   6   6  11   19.00   22.20
   6   6  11   38.30   21.30
   7  -6  11  -24.50   21.20
  -7  -6 -11   -0.10   18.50
   7   6  11   16.00   22.60
   7   6  11  -11.40   23.40
   7   6  11   38.90   22.00
   8  -6  11   15.70   21.30
   8   6  11  -10.80   26.10
   8   6  11  -21.70   23.60
   6  -7 -11    4.40   17.20
   6  -7 -11  -37.20   16.20
   6   7 -11   52.69   26.00
   6   7 -11   28.20   25.00
  -6   7  11  -14.70   20.30
   5  -7 -11   -9.90   15.80
  -5   7  11   16.20   22.30
   5   7 -11   48.50   25.50
   5   7 -11   38.10   23.30
   4  -7 -11  -10.50   14.60
   4   7 -11   12.50   25.30
  -4   7  11   45.20   21.60
   3  -7 -11    5.20   15.60
   3   7 -11   -7.80   27.50
  -3   7  11   16.50   18.40
   2  -7 -11   43.50   22.50
  -2   7  11   54.19   21.40
  -1  -7  11    1.50   13.10
   1  -7 -11  -19.20   18.60
  -1   7  11    5.30   19.80
   1   7 -11   15.00   22.90
   0  -7 -11   31.40   18.00
   0   7 -11   45.50   23.40
   0   7  11   24.10   19.80
  -1  -7 -11   55.79   16.90
   1  -7  11   62.79   18.70
  -1  -7 -11   79.49   18.90
   1  -7  11   52.69   24.80
   1   7  11   78.59   21.20
  -1   7 -11  106.39   26.20
  -2  -7 -11    0.00   17.60
   2  -7  11    2.40   17.30
  -2   7 -11   22.10   23.60
   3  -7  11  -26.30   17.60
  -3  -7 -11   20.80   18.10
[truncated: 265,385 more chars]
